# Supplementary material for: A comparative study of machine learning models on molecular fingerprints for odor decoding
Source: Commun Chem. 2025 Sep 25;8:278. doi: 10.1038/s42004-025-01651-7 (PMC12462479; doi:10.1038/s42004-025-01651-7)
Supplement: Supplementary file 3 — Supplementary Data 1 [file 42004_2025_1651_MOESM3_ESM.xlsx]

## Sheet: ml_performance_all_labels
feature_group	model	label	accuracy_cv	auroc_cv	auprc_cv	specificity_cv	precision_cv	recall_cv	accuracy_test	auroc_test	auprc_test	specificity_test	precision_test	recall_test
FG	RF	ACIDIC	0.948876	0.768866	0.0411531	0.950281	0.0385599	0.56	0.947035	0.606826	0.0168221	0.949162	0.0222222	0.333333
FG	RF	ALCOHOLIC	0.805731	0.868397	0.0488194	0.805003	0.0422807	0.879121	0.805412	0.920327	0.095753	0.803269	0.0638889	0.958333
FG	RF	ALDEHYDIC	0.846198	0.812738	0.061724	0.84755	0.040124	0.698718	0.862406	0.786336	0.0542945	0.86419	0.037037	0.642857
FG	RF	ALLIACEOUS	0.948877	0.896359	0.109684	0.950334	0.0695048	0.675	0.947611	0.834948	0.0859267	0.948525	0.0631579	0.75
FG	RF	ALMOND	0.844911	0.685555	0.120798	0.847939	0.0226772	0.44	0.90213	0.730942	0.0648555	0.905507	0.0297619	0.416667
FG	RF	AMBER	0.551253	0.674714	0.0234193	0.549508	0.0207088	0.679474	0.462867	0.680825	0.0232494	0.459837	0.014862	0.736842
FG	RF	ANIMAL	0.687348	0.704646	0.071016	0.689697	0.033106	0.562462	0.690846	0.786443	0.0551545	0.692128	0.0240296	0.590909
FG	RF	ANISIC	0.885939	0.817955	0.0940266	0.889183	0.0527812	0.56044	0.946459	0.787979	0.148308	0.950935	0.16	0.64
FG	RF	APPLE	0.706942	0.834241	0.0846624	0.70212	0.0747485	0.885285	0.712723	0.855805	0.0781425	0.709241	0.0626186	0.868421
FG	RF	APRICOT	0.750423	0.841532	0.020097	0.749847	0.0176844	0.860714	0.784111	0.809799	0.016653	0.784144	0.0184211	0.777778
FG	RF	AROMATIC	0.578053	0.60043	0.0319264	0.578266	0.0322638	0.568093	0.5308	0.547939	0.0312816	0.529481	0.0291971	0.585366
FG	RF	ARTEMISIA
FG	RF	BALSAMIC	0.592737	0.687689	0.0754336	0.588423	0.0612081	0.705882	0.553828	0.740913	0.133002	0.548694	0.047619	0.716981
FG	RF	BANANA	0.781537	0.830486	0.0281767	0.780987	0.0298278	0.852727	0.782959	0.895882	0.0349462	0.781323	0.0333333	1
FG	RF	BASIL	0.766573	0.668118	0.00189892	0.766837	0.000886652	0.4	0.69833		0		0	0
FG	RF	BERRY	0.522752	0.666275	0.0333005	0.51994	0.021254	0.710952	0.507772	0.73309	0.0350987	0.50379	0.0207135	0.818182
FG	RF	BLACKCURRANT	0.991648	0.494814	0.000432028	0.992077	0	0	0.989062		0		0	0
FG	RF	BLAND	0.898905	0.726397	0.0591453	0.903534	0.0461824	0.451429	0.889465	0.741904	0.0913084	0.894124	0.0421053	0.444444
FG	RF	BLUEBERRY	0.792195	0.545821	0.00108599	0.792651	0	0	0.627519	0.311348	0.000575705	0.62788	0	0
FG	RF	BRANDY	0.700466	0.758069	0.00861763	0.700482	0.00764365	0.68	0.675302	0.801212	0.0062093	0.674553	0.00704225	1
FG	RF	BREAD	0.909847	0.550996	0.00407599	0.911015	0.00129032	0.1	0.879102	0.491908	0.0044018	0.882081	0.00487805	0.142857
FG	RF	BURNT	0.787013	0.684878	0.0181388	0.788378	0.0176228	0.577778	0.788716	0.788067	0.0413893	0.793345	0.030137	0.458333
FG	RF	BUTTERSCOTCH
FG	RF	BUTTERY	0.716431	0.714221	0.0249557	0.717517	0.0195438	0.598718	0.611975	0.719032	0.01524	0.609983	0.0175439	0.857143
FG	RF	CABBAGE	0.87788	0.832613	0.0322193	0.878505	0.0174014	0.7	0.873921	0.876386	0.160449	0.874134	0.018018	0.8
FG	RF	CAMPHORACEOUS	0.7873	0.748605	0.0578429	0.790412	0.0618356	0.641379	0.716753	0.766028	0.043331	0.715371	0.0413386	0.807692
FG	RF	CARAMEL	0.619382	0.719756	0.111229	0.616983	0.0426387	0.720644	0.599885	0.705897	0.105907	0.595745	0.0473538	0.755556
FG	RF	CARAWAY	0.813644	0.679252	0.00350779	0.814018	0.00281048	0.5	0.767991	0.953341	0.00613497	0.767857	0.00247525	1
FG	RF	CARNATION	0.978255	0.867147	0.0281099	0.978386	0.0186254	0.75	0.971215	0.485879	0.00115141	0.972334	0	0
FG	RF	CARROT	0.879037	0.437836	0.000432028	0.879417	0	0	0.895797		0		0	0
FG	RF	CEDARWOOD	0.765984	0.698268	0.0100624	0.76695	0.00704114	0.49	0.751871	0.821336	0.00658336	0.751875	0.00692841	0.75
FG	RF	CELERY	0.913458	0.790483	0.0130989	0.914059	0.0057852	0.4	0.891192	0.715398	0.00440529	0.892734	0	0
FG	RF	CHAMOMILE	0.738762	0.825868	0.00620286	0.738712	0.00561567	0.8	0.699482	0.893372	0.00537634	0.699135	0.00381679	1
FG	RF	CHEESY	0.895733	0.771666	0.0933747	0.899127	0.0627996	0.581905	0.858952	0.833205	0.0419661	0.860532	0.0203252	0.555556
FG	RF	CHEMICAL	0.729688	0.677086	0.0883689	0.737807	0.0629066	0.497872	0.791595	0.620767	0.0827845	0.806663	0.0552326	0.339286
FG	RF	CHERRY	0.855241	0.736517	0.126385	0.856792	0.0110598	0.44	0.887737	0.455806	0.00349118	0.890815	0	0
FG	RF	CHILLI-PEPPER
FG	RF	CHOCOLATE	0.789745	0.715309	0.0331053	0.790357	0.0071153	0.55	0.781232	0.659189	0.004292	0.781881	0.00526316	0.5
FG	RF	CINNAMON	0.865063	0.831714	0.00851869	0.865157	0.0084017	0.8	0.867012	0.825375	0.0159636	0.867282	0.0128755	0.75
FG	RF	CITRONELLA
FG	RF	CITRUS	0.762826	0.712569	0.139908	0.776226	0.11817	0.521992	0.741508	0.725911	0.115263	0.749398	0.0956522	0.571429
FG	RF	CLEAN	0.765554	0.672744	0.00906851	0.766272	0.0109793	0.6	0.781232	0.661264	0.014858	0.784098	0.015873	0.428571
FG	RF	CLOVE	0.937208	0.724769	0.0199517	0.937712	0.0120774	0.5	0.963731	0.978868	0.0911765	0.963626	0.0735294	1
FG	RF	COCOA	0.764402	0.719	0.0112716	0.765437	0.00928395	0.52	0.781232	0.694204	0.0103963	0.781629	0.0104712	0.666667
FG	RF	COCONUT	0.740214	0.802741	0.024176	0.740288	0.0144772	0.717857	0.771445	0.784565	0.0357596	0.771594	0.0223325	0.75
FG	RF	COFFEE	0.791617	0.658964	0.0132333	0.793312	0.0118582	0.457143	0.757628	0.821537	0.0359571	0.757663	0.0141176	0.75
FG	RF	COGNAC	0.705217	0.786818	0.00520833	0.704936	0.00439692	0.9	0.695452	0.847583	0.0114876	0.694396	0.011215	1
FG	RF	COOKED	0.860458	0.638593	0.0423355	0.862663	0.0145835	0.409524	0.90213	0.546812	0.00279592	0.904212	0	0
FG	RF	COOLING	0.784701	0.758489	0.0589074	0.785502	0.0121606	0.6	0.704088	0.701489	0.00943729	0.703875	0.011583	0.75
FG	RF	CORIANDER	0.884934	0.77182	0.00369529	0.885028	0.00197761	0.666667	0.857801	0.904378	0.00403226	0.857719	0.00403226	1
FG	RF	CORN	0.955213	0.955632	0.00323638	0.955344	0.00160772	0.5	0.913644	0.956797	0.00662252	0.913594	0.00662252	1
FG	RF	CORTEX	0.879602	0.539073	0.0036819	0.880562	0.00334839	0.266667	0.898676	0.46115	0.00331997	0.901791	0	0
FG	RF	COUMARIN	0.883652	0.596864	0.0320385	0.884499	0.0125	0.3	0.964882	0.598703	0.0017358	0.965994	0	0
FG	RF	CREAMY	0.604689	0.674415	0.030497	0.604161	0.0187477	0.65	0.551526	0.719648	0.0189976	0.548256	0.0189394	0.882353
FG	RF	CUCUMBER	0.919933	0.734768	0.0218422	0.920857	0.0258238	0.6	0.941854	0.949644	0.0388632	0.942808	0.038835	0.666667
FG	RF	CUMIN	0.957658	0.532656	0.0345296	0.958336	0.017378	0.3	0.984456	0.268433	0.000575705	0.985023	0	0
FG	RF	CYCLAMEN	0.928427	0.463267	0.000288018	0.928695	0	0	0.856649	0.428571	0.000575705	0.857143	0	0
FG	RF	DAIRY	0.694115	0.77052	0.024939	0.694225	0.0134569	0.675	0.617732	0.676488	0.00627116	0.616984	0.00748503	0.833333
FG	RF	DRY	0.799977	0.650797	0.0107016	0.802056	0.00896388	0.357143	0.804836	0.567966	0.0123808	0.806713	0.0118343	0.444444
FG	RF	EARTHY	0.620534	0.701222	0.0791176	0.616566	0.0779257	0.707486	0.578008	0.690053	0.0734919	0.570138	0.07393	0.75
FG	RF	ETHEREAL	0.710132	0.744006	0.0672493	0.712478	0.0485435	0.600246	0.872193	0.830408	0.142649	0.880783	0.12987	0.588235
FG	RF	EUCALYPTUS	0.883634	0.746247	0.00501414	0.883839	0.00340595	0.6	0.904433		0		0	0
FG	RF	FATTY	0.634498	0.756948	0.148503	0.628048	0.107504	0.742162	0.693725	0.778049	0.160471	0.691185	0.118056	0.73913
FG	RF	FENUGREEK	0.846918	0.422213	0.000288018	0.847162	0	0	0.912493		0		0	0
FG	RF	FERMENTED	0.780509	0.726189	0.00957991	0.781214	0.00979664	0.59	0.811744	0.805781	0.0223585	0.8125	0.0181818	0.666667
FG	RF	FISHY	0.822143	0.779315	0.110734	0.824003	0.031379	0.620513	0.873345	0.911303	0.310029	0.874855	0.0313901	0.636364
FG	RF	FLORAL	0.488191	0.716727	0.287461	0.417277	0.213307	0.885814	0.489349	0.723648	0.324618	0.408247	0.229185	0.907801
FG	RF	FOLIAGE	0.844618	0.715203	0.00314523	0.845442	0.000706714	0.1	0.787565	0.828527	0.00826075	0.787774	0.00540541	0.666667
FG	RF	FOOD	0.841158	0.751977	0.0191314	0.842669	0.0179174	0.542857	0.825561	0.764857	0.011953	0.827646	0.00996678	0.375
FG	RF	FRESH	0.508641	0.671082	0.0362563	0.504343	0.0296972	0.7133	0.434082	0.759812	0.0475175	0.423032	0.0334646	0.971429
FG	RF	FRUITY	0.749135	0.78529	0.520655	0.786173	0.516139	0.643988	0.769718	0.801585	0.515198	0.810213	0.523901	0.644706
FG	RF	FUNGAL	0.891267	0.443953	0.000432028	0.891652	0	0	0.82441	0.410138	0.000575705	0.824885	0	0
FG	RF	GALBANUM	0.723375	0.565763	0.00189357	0.72381	0.00124189	0.3	0.777778	0.735023	0.00186567	0.778226	0	0
FG	RF	GARDENIA	0.765833	0.709711	0.0024943	0.766057	0.00155241	0.4	0.715602		0		0	0
FG	RF	GARLIC	0.947004	0.932545	0.244288	0.948051	0.147747	0.849524	0.948762	0.939826	0.186087	0.95	0.14	0.823529
FG	RF	GASSY	0.609305	0.616395	0.00898499	0.609512	0.00650828	0.552381	0.674151	0.523731	0.00348162	0.67513	0.00177305	0.25
FG	RF	GERANIUM	0.774481	0.731885	0.0313207	0.775705	0.00902354	0.48	0.705239	0.787198	0.0386158	0.704928	0.0173745	0.75
FG	RF	GINGER	0.910858	0.95541	0.00485885	0.910819	0.00485885	1	0.906736	0.953341	0.00613497	0.906682	0.00613497	1
FG	RF	GOURMAND	0.902792	0.449199	0.000720046	0.903443	0	0	0.948187	0.429107	0.00115141	0.94928	0	0
FG	RF	GRAPE	0.799819	0.776609	0.149712	0.800939	0.0301762	0.578571	0.752447	0.74582	0.123548	0.752894	0.0138568	0.666667
FG	RF	GRAPEFRUIT	0.751149	0.638835	0.0360457	0.752344	0.00869993	0.480952	0.713874	0.691412	0.0111849	0.713873	0.01	0.714286
FG	RF	GRASSY	0.614194	0.70984	0.0202085	0.61355	0.0155052	0.692308	0.581462	0.69213	0.0178463	0.579895	0.0163265	0.75
FG	RF	GREEN	0.565807	0.703099	0.328356	0.519213	0.272472	0.764042	0.591249	0.678343	0.314491	0.569474	0.282974	0.678161
FG	RF	HAY	0.630466	0.510753	0.00582447	0.631844	0.00365759	0.319048	0.573402	0.66808	0.01573	0.572009	0.0147059	0.733333
FG	RF	HERBAL	0.419076	0.613412	0.0940891	0.395614	0.0789353	0.765909	0.39148	0.629597	0.096787	0.357628	0.0885188	0.855932
FG	RF	HONEY	0.656104	0.748381	0.0415208	0.655588	0.0247652	0.698693	0.634427	0.645859	0.0271858	0.635151	0.0110063	0.538462
FG	RF	INCENSE	0.854258	0.773685	0.00334016	0.854586	0.00158303	0.4	0.819229		0		0	0
FG	RF	INDOLIC
FG	RF	JASMIN	0.607141	0.679436	0.022456	0.606487	0.0169976	0.671429	0.594128	0.651747	0.019611	0.592895	0.0196353	0.7
FG	RF	JUICY	0.957378	0.477888	0.000432028	0.957792	0	0	0.940702		0		0	0
FG	RF	JUNIPER	0.934476	0.466436	0.000288018	0.934745	0	0	0.880829		0		0	0
FG	RF	LACTONIC	0.732582	0.772856	0.00535325	0.7327	0.00418717	0.666667	0.697179	0.893145	0.00268817	0.697005	0.00189753	1
FG	RF	LAVENDER	0.808899	0.661675	0.00813518	0.809847	0.00469143	0.383333	0.789292	0.849856	0.00500172	0.789625	0.00273224	0.5
FG	RF	LEATHERY	0.947292	0.612313	0.0483969	0.949139	0.0248829	0.4	0.936672	0.789809	0.101121	0.93978	0.037037	0.4
FG	RF	LEMON	0.662417	0.577223	0.0267845	0.666081	0.0242372	0.453986	0.704088	0.598188	0.0389587	0.71	0.0314342	0.432432
FG	RF	LEMONGRASS
FG	RF	LICORICE	0.810911	0.54863	0.00244583	0.811824	0.00078125	0.1	0.73863	0.668973	0.00388575	0.738754	0.0043956	0.666667
FG	RF	LIGHT	0.954493	0.477024	0.000288018	0.954768	0	0	0.903857	0.452189	0.000575705	0.904378	0	0
FG	RF	LILY	0.850512	0.731243	0.0114403	0.851879	0.0117739	0.45	0.772596	0.770809	0.0145181	0.772832	0.0125628	0.714286
FG	RF	LIME	0.880472	0.427017	0.000576037	0.88098	0	0	0.983305		0		0	0
FG	RF	MALTY	0.920077	0.84911	0.0248878	0.920433	0.0261986	0.783333	0.917674	0.84746	0.0213904	0.918014	0.0273973	0.8
FG	RF	MAPLE	0.932468	0.789408	0.290288	0.932708	0.00538946	0.6	0.993092		0		0	0
FG	RF	MARINE	0.888539	0.627285	0.0153413	0.889322	0.00912268	0.5	0.88198	0.916907	0.0432213	0.882285	0.0144928	0.75
FG	RF	MEATY	0.903806	0.82005	0.220685	0.911257	0.176951	0.628529	0.937824	0.916249	0.228805	0.945197	0.211864	0.625
FG	RF	MEDICINAL	0.730552	0.715582	0.110456	0.732587	0.0242089	0.563235	0.668394	0.864927	0.287855	0.665501	0.0320405	0.904762
FG	RF	MELON	0.630185	0.754947	0.0177658	0.629041	0.0134956	0.805556	0.638457	0.717955	0.0183866	0.637209	0.0204082	0.764706
FG	RF	METALLIC	0.748986	0.680685	0.0721704	0.750834	0.0141843	0.488889	0.765688	0.731876	0.063377	0.766647	0.0146699	0.6
FG	RF	MILD	0.884789	0.715427	0.0611278	0.887725	0.0339631	0.48	0.913644	0.776388	0.0440361	0.918557	0.0540541	0.444444
FG	RF	MILKY	0.718605	0.725574	0.024985	0.718853	0.011463	0.661905	0.701785	0.736011	0.0185122	0.701562	0.0114943	0.75
FG	RF	MINTY	0.783409	0.74301	0.0917854	0.788973	0.0846395	0.609302	0.745538	0.742979	0.0554954	0.750148	0.0558036	0.568182
FG	RF	MOSSY	0.898183	0.593065	0.0300744	0.900034	0.0151379	0.3	0.870466	0.642383	0.0178382	0.871321	0.00888889	0.5
FG	RF	MUGUET	0.855558	0.689137	0.00455312	0.85587	0.00309883	0.5	0.81635	0.88985	0.00796352	0.816032	0.00931677	1
FG	RF	MUSHROOM	0.732857	0.697564	0.00980298	0.733864	0.00920588	0.533333	0.690846	0.72604	0.0178725	0.691995	0.0130112	0.538462
FG	RF	MUSK	0.662298	0.719427	0.0392951	0.66173	0.0360045	0.694333	0.682211	0.731618	0.0493412	0.682084	0.035524	0.689655
FG	RF	MUSTY	0.69629	0.622676	0.0496619	0.703385	0.0463952	0.466086	0.704088	0.616705	0.0367025	0.712848	0.0376984	0.395833
FG	RF	NARCISSUS	0.971055	0.689296	0.0683538	0.971598	0.0189455	0.4	0.959701	0.64677	0.00824361	0.960784	0.0144928	0.333333
FG	RF	NEROLI	0.903801	0.842201	0.0235628	0.904095	0.00923621	0.7	0.880253	0.622837	0.0381884	0.8812	0.00483092	0.333333
FG	RF	NEUTRAL
FG	RF	NUTTY	0.713277	0.696094	0.0696791	0.716514	0.0609778	0.605732	0.735751	0.656836	0.0779157	0.746547	0.0765864	0.486111
FG	RF	ODORLESS	0.815093	0.888492	0.635349	0.814765	0.421467	0.817098	0.808866	0.883768	0.626538	0.805333	0.402863	0.831224
FG	RF	OILY	0.590293	0.698964	0.0693954	0.582759	0.0707872	0.773737	0.586644	0.703931	0.0765164	0.581928	0.0709505	0.688312
FG	RF	ONION	0.942686	0.886853	0.223011	0.945415	0.118863	0.685714	0.948187	0.960089	0.255108	0.948837	0.145631	0.882353
FG	RF	ORANGE
FG	RF	ORIENTAL	0.881184	0.758984	0.00270723	0.881277	0.00256324	0.666667	0.819804	0.862903	0.00318471	0.8197	0.00318471	1
FG	RF	OTHERS	0.570712	0.612587	0.167642	0.565353	0.156393	0.61141	0.578008	0.632732	0.184415	0.570782	0.15414	0.636842
FG	RF	OZONIC	0.924253	0.832195	0.070036	0.925011	0.0295619	0.69	0.916523	0.694933	0.0173955	0.919514	0.027972	0.4
FG	RF	PASSIONFRUIT	0.996832	0.497479	0.000288018	0.997119	0	0	0.996546		0		0	0
FG	RF	PATCHOULI	0.819555	0.833093	0.00761814	0.819506	0.00869993	0.866667	0.810017	0.652305	0.00340056	0.810375	0.0030303	0.5
FG	RF	PEA
FG	RF	PEACH	0.72537	0.725362	0.0147262	0.725463	0.0165906	0.711111	0.717329	0.826385	0.00742013	0.717253	0.00608519	0.75
FG	RF	PEANUT	0.870968	0.434006	0.000576037	0.87147	0	0	0.827288	0.786813	0.116131	0.827566	0.00664452	0.666667
FG	RF	PEAR	0.768293	0.856605	0.0313591	0.767498	0.0301386	0.859091	0.781232	0.837116	0.0223499	0.780544	0.0231959	0.9
FG	RF	PEONY	0.966019	0.392299	0.000432028	0.966436	0	0	0.989637		0		0	0
FG	RF	PEPPER	0.885224	0.6539	0.00797941	0.885912	0.00647229	0.466667	0.871618	0.44208	0.00219528	0.87363	0	0
FG	RF	PEPPERMINT	0.835399	0.911522	0.00662271	0.83528	0.00435962	1	0.819804	0.957324	0.0198675	0.819493	0.00949367	1
FG	RF	PEPPERY	0.911434	0.433573	0.000576037	0.91196	0	0	0.823834	0.409274	0.000575705	0.824309	0	0
FG	RF	PETITGRAIN	0.895742	0.788395	0.0043331	0.896099	0.00167775	0.4	0.924583	0.687176	0.0043925	0.925072	0.00763359	0.5
FG	RF	PHENOLIC	0.938797	0.844334	0.23789	0.94212	0.128121	0.670588	0.931491	0.845451	0.284498	0.935522	0.166667	0.709677
FG	RF	PINE	0.566551	0.665218	0.0211601	0.566342	0.0158013	0.589706	0.709269	0.669799	0.022705	0.71312	0.0179641	0.409091
FG	RF	PINEAPPLE	0.757202	0.827819	0.045091	0.756348	0.0422878	0.822222	0.766264	0.848879	0.0402224	0.765871	0.0382775	0.8
FG	RF	PLASTIC	0.877738	0.663505	0.00461362	0.878067	0.00359324	0.5	0.870466		0		0	0
FG	RF	PLUM	0.685767	0.724708	0.0122266	0.68597	0.00505814	0.633333	0.645366	0.700206	0.0107751	0.645087	0.00807754	0.714286
FG	RF	POPCORN	0.703194	0.642811	0.0177095	0.705041	0.0156887	0.507692	0.635003	0.64247	0.0139411	0.635308	0.0141287	0.6
FG	RF	POTATO	0.84706	0.622839	0.00388472	0.847481	0.0026733	0.4	0.911341	0.957588	0.0264901	0.911137	0.0253165	1
FG	RF	POWDERY	0.857007	0.760935	0.0516107	0.861187	0.0468709	0.522222	0.841681	0.898253	0.0682493	0.841584	0.0588235	0.85
FG	RF	POWERFUL	0.93793	0.467429	0.000720046	0.938606	0	0	0.932642		0		0	0
FG	RF	PUNGENT	0.691254	0.653157	0.0322922	0.693707	0.0283565	0.541107	0.701785	0.735319	0.0808813	0.702165	0.0359848	0.678571
FG	RF	RADISH	0.951182	0.620343	0.0125353	0.951986	0.0036129	0.2	0.914796	0.702594	0.0205757	0.915274	0.00675676	0.5
FG	RF	RASPBERRY	0.771886	0.671137	0.00514365	0.772224	0.00626307	0.616667	0.772596	0.893145	0.00268817	0.772465	0.00252525	1
FG	RF	RESINOUS	0.803286	0.484692	0.00452089	0.805224	0.00365928	0.22	0.803685	0.595208	0.0067778	0.80485	0.00588235	0.4
FG	RF	RHUBARB
FG	RF	RIPE	0.987759	0.499805	0.0134591	0.988895	0.0217647	0.2	0.984456	0.71378	0.00857373	0.989011	0	0
FG	RF	ROASTED	0.780531	0.767085	0.0893756	0.782636	0.0536443	0.667385	0.771445	0.770885	0.0472021	0.774005	0.0445545	0.62069
FG	RF	ROOTY	0.686182	0.721646	0.00787315	0.686409	0.0051867	0.633333	0.720783	0.596974	0.00335348	0.721037	0.00206186	0.5
FG	RF	ROSE	0.57287	0.714428	0.0746182	0.563718	0.0697086	0.795354	0.596431	0.757848	0.086282	0.58468	0.0783533	0.893939
FG	RF	ROSEMARY	0.865779	0.796739	0.00421448	0.865865	0.00177085	0.666667	0.8365	0.96515	0.00819672	0.836406	0.00350877	1
FG	RF	RUBBERY	0.97019	0.484724	0.000720046	0.970889	0	0	0.971215	0.985311	0.0285714	0.971198	0.0196078	1
FG	RF	RUM	0.758784	0.816085	0.0105976	0.758376	0.0106335	0.9	0.767991	0.760964	0.0118552	0.768032	0.00740741	0.75
FG	RF	SAFFRON	0.801973	0.675356	0.00113337	0.802176	0.000486618	0.333333	0.69833		0		0	0
FG	RF	SAGE	0.749998	0.612843	0.00261056	0.750214	0.00341809	0.6	0.756477		0		0	0
FG	RF	SANDALWOOD	0.820133	0.846448	0.0282449	0.820405	0.0205627	0.771429	0.787565	0.773926	0.0178595	0.787984	0.0107817	0.666667
FG	RF	SAVORY	0.957949	0.720142	0.0570001	0.960319	0.0722607	0.539286	0.960852	0.471106	0.0231802	0.964679	0.046875	0.3
FG	RF	SEAWEED	0.856711	0.427759	0.000288018	0.856958	0	0	0.952216	0.976081	0.0235294	0.952161	0.0235294	1
FG	RF	SHARP	0.67714	0.499926	0.00500173	0.679065	0.00291341	0.233333	0.538284	0.540386	0.00810644	0.537971	0.00870647	0.583333
FG	RF	SMOKY	0.866069	0.800279	0.0753607	0.867701	0.0278961	0.605556	0.837075	0.587637	0.013134	0.837853	0.00706714	0.5
FG	RF	SOAPY	0.685924	0.587491	0.00235722	0.686336	0.00183428	0.4	0.655728	0.875504	0.00496278	0.655331	0.00333333	1
FG	RF	SOFT	0.858159	0.788167	0.00325999	0.858242	0.00167936	0.666667	0.90616		0		0	0
FG	RF	SOUR	0.943836	0.792192	0.0549002	0.945441	0.0525401	0.614286	0.943005	0.812933	0.0522706	0.943995	0.03	0.6
FG	RF	SPEARMINT	0.932026	0.722573	0.0489679	0.932517	0.00678392	0.4	0.906736	0.860599	0.00308642	0.907258	0	0
FG	RF	SPICY	0.678865	0.672818	0.106861	0.684408	0.0772935	0.560573	0.682786	0.700926	0.141489	0.686441	0.0912281	0.611765
FG	RF	STRAWBERRY	0.876741	0.746804	0.13299	0.877526	0.00978496	0.466667	0.972366	0.867647	0.00719424	0.974048	0	0
FG	RF	SULFUROUS	0.955068	0.946205	0.520552	0.959657	0.465401	0.844026	0.957398	0.927906	0.458291	0.96529	0.462963	0.757576
FG	RF	SWEET	0.55458	0.63863	0.144829	0.545468	0.114224	0.656513	0.515832	0.615138	0.14356	0.504726	0.107832	0.633333
FG	RF	SWEET-PEA
FG	RF	TAGETES	0.948586	0.402401	0.000432028	0.948996	0	0	0.91019		0		0	0
FG	RF	TANGERINE	0.809206	0.748966	0.0043159	0.809501	0.00103365	0.4	0.72654		0		0	0
FG	RF	TEA	0.902942	0.517977	0.0044889	0.904863	0.00319822	0.116667	0.857801	0.659749	0.0097678	0.862109	0.00833333	0.181818
FG	RF	TERPENIC	0.709541	0.766844	0.016984	0.709242	0.0142234	0.757143	0.679332	0.686128	0.0142194	0.679814	0.0142857	0.615385
FG	RF	THYME	0.91129	0.955632	0.00323655	0.911265	0.00323655	1	0.913069	0.706628	0.00388696	0.913545	0.00662252	0.5
FG	RF	TOASTED	0.967886	0.731412	0.0097523	0.968156	0.00946429	0.5	0.972366	0.484438	0.00115141	0.973487	0	0
FG	RF	TOBACCO	0.669662	0.685675	0.0235525	0.671116	0.019211	0.535833	0.772021	0.707445	0.0186255	0.774811	0.0152284	0.428571
FG	RF	TOFFEE
FG	RF	TONKA	0.884066	0.34356	0.000720046	0.884703	0	0	0.835924	0.729551	0.00152439	0.836406	0	0
FG	RF	TROPICAL-FRUIT	0.668347	0.751833	0.0958957	0.66696	0.0318629	0.764737	0.687392	0.798319	0.0815994	0.686229	0.0235081	0.8125
FG	RF	TRUFFLE	0.981999	0.489699	0.000432028	0.982423	0	0	0.97179	0.985887	0.03125	0.971774	0.02	1
FG	RF	TUBEROSE	0.781394	0.890738	0.00131678	0.781331	0.00131594	1	0.785262	0.392569	0.000575705	0.785714	0	0
FG	RF	UNPLEASANT	0.793775	0.753787	0.0716006	0.796379	0.0413584	0.613684	0.782383	0.65333	0.0725006	0.78638	0.0213333	0.421053
FG	RF	VALERIAN	0.858439	0.428767	0.000288018	0.858686	0	0	0.912493		0		0	0
FG	RF	VANILLA	0.939083	0.847854	0.267548	0.941508	0.112142	0.704762	0.936097	0.853208	0.205411	0.937428	0.0689655	0.727273
FG	RF	VEGETABLE	0.756619	0.769244	0.0852947	0.758513	0.0510991	0.659829	0.753598	0.784515	0.0901261	0.75591	0.0677201	0.666667
FG	RF	VERBENA	0.8786	0.438778	0.000288018	0.878853	0	0	0.981577	0.383641	0.000575705	0.982143	0	0
FG	RF	VETIVER	0.705486	0.701694	0.00713512	0.705926	0.00439859	0.533333	0.627519	0.761028	0.0122973	0.627021	0.00615385	0.8
FG	RF	VIOLET	0.582374	0.73561	0.0194079	0.581548	0.00986525	0.725	0.529073	0.758657	0.0181152	0.527504	0.00970874	0.8
FG	RF	WARM	0.664021	0.652322	0.00988076	0.665025	0.00767721	0.485714	0.57513	0.638407	0.0111363	0.57581	0.00542741	0.444444
FG	RF	WATERY	0.803545	0.438201	0.00114234	0.804253	0	0	0.758204	0.983871	0.0204082	0.758065	0.0023753	1
FG	RF	WAXY	0.57863	0.754643	0.0725514	0.568494	0.0645518	0.877198	0.584917	0.698822	0.061132	0.577221	0.0634082	0.8
FG	RF	WINE	0.737615	0.78266	0.0424016	0.737217	0.0414407	0.76619	0.741508	0.824218	0.0489217	0.739614	0.0511727	0.857143
FG	RF	WOODY	0.613626	0.696529	0.192034	0.605053	0.176191	0.68329	0.613702	0.71686	0.181494	0.603185	0.160377	0.712575
FG	RF	YEAST	0.934905	0.614658	0.00165978	0.935309	0	0	0.899827		0		0	0
FG	RF	YLANG	0.957373	0.84997	0.014676	0.957902	0.0128421	0.5	0.945884	0.838998	0.00214592	0.946429	0	0
FG	XGB	ACIDIC	0.9964	0.825585	0.0560432	1	0	0	0.996546	0.749856	0.0230562	1	0	0
FG	XGB	ALCOHOLIC	0.990351	0.866729	0.048407	1	0	0	0.986183	0.919281	0.095549	1	0	0
FG	XGB	ALDEHYDIC	0.990927	0.784341	0.05466	1	0	0	0.99194	0.731552	0.0519427	1	0	0
FG	XGB	ALLIACEOUS	0.994528	0.927713	0.105667	1	0	0	0.995394	0.972817	0.0959883	1	0	0
FG	XGB	ALMOND	0.992656	0.650826	0.155242	0.99971	0.6	0.0581818	0.992516	0.722585	0.0475795	0.99942	0	0
FG	XGB	AMBER	0.986175	0.680621	0.0231722	1	0	0	0.989062	0.699498	0.0223844	1	0	0
FG	XGB	ANIMAL	0.981135	0.707707	0.072536	0.99956	0	0	0.987334	0.796886	0.0511893	1	0	0
FG	XGB	ANISIC	0.990207	0.828793	0.0978964	1	0	0	0.985607	0.81625	0.164048	1	0	0
FG	XGB	APPLE	0.973646	0.833549	0.0845145	1	0	0	0.978123	0.857602	0.078432	1	0	0
FG	XGB	APRICOT	0.994816	0.84893	0.0304363	1	0	0	0.994819	0.786716	0.0163295	1	0	0
FG	XGB	AROMATIC	0.975951	0.622453	0.0339209	1	0	0	0.976396	0.547659	0.0270922	1	0	0
FG	XGB	ARTEMISIA
FG	XGB	BALSAMIC	0.962702	0.696405	0.0884917	0.999402	0	0	0.969488	0.768336	0.136705	1	0	0
FG	XGB	BANANA	0.992224	0.809293	0.0273759	1	0	0	0.992516	0.894432	0.0344828	1	0	0
FG	XGB	BASIL	0.99928	0.437895	0.00115212	1	0	0	1		0		0	0
FG	XGB	BERRY	0.985311	0.662095	0.0417	0.999854	0	0	0.987334	0.743268	0.0344017	1	0	0
FG	XGB	BLACKCURRANT	0.999568	0.5	0.000432028	1	0	0	1		0		0	0
FG	XGB	BLAND	0.989919	0.804003	0.111368	0.999563	0.5	0.0552381	0.989637	0.781915	0.104126	0.999418	0.5	0.0555556
FG	XGB	BLUEBERRY	0.999424	0.39049	0.000778226	1	0	0	0.999424	0.616359	0.00147929	1	0	0
FG	XGB	BRANDY	0.996688	0.759766	0.00818885	1	0	0	0.997697	0.776976	0.00562047	1	0	0
FG	XGB	BREAD	0.99856	0.634962	0.00868383	1	0	0	0.99597	0.510033	0.0202663	1	0	0
FG	XGB	BURNT	0.99352	0.720859	0.01775	1	0	0	0.986183	0.825294	0.0681506	1	0	0
FG	XGB	BUTTERSCOTCH
FG	XGB	BUTTERY	0.991071	0.75796	0.0315477	1	0	0	0.99194	0.698988	0.020269	1	0	0
FG	XGB	CABBAGE	0.996832	0.904291	0.085136	1	0	0	0.997121	0.896882	0.167165	1	0	0
FG	XGB	CAMPHORACEOUS	0.979119	0.744561	0.0573649	1	0	0	0.985032	0.760824	0.0427174	1	0	0
FG	XGB	CARAMEL	0.976671	0.735201	0.139843	0.998821	0.55	0.0433712	0.974669	0.763751	0.131864	1	1	0.0222222
FG	XGB	CARAWAY	0.998848	0.785121	0.00400951	1	0	0	0.999424	0.928571	0.00473934	1	0	0
FG	XGB	CARNATION	0.999424	0.93768	0.00463112	1	0	0	0.998849	0.546974	0.00152093	1	0	0
FG	XGB	CARROT	0.999568	0.5	0.000432028	1	0	0	1		0		0	0
FG	XGB	CEDARWOOD	0.996688	0.712804	0.0100303	1	0	0	0.997697	0.779501	0.0055706	1	0	0
FG	XGB	CELERY	0.998704	0.693439	0.0136693	1	0	0	0.998273	0.66609	0.00387097	1	0	0
FG	XGB	CHAMOMILE	0.998128	0.780199	0.00550654	1	0	0	0.998849	0.886455	0.00505051	1	0	0
FG	XGB	CHEESY	0.988767	0.817373	0.0941362	0.999418	0	0	0.994819	0.890754	0.0480535	1	0	0
FG	XGB	CHEMICAL	0.965582	0.677902	0.0873992	0.999404	0	0	0.967761	0.62969	0.0811249	1	0	0
FG	XGB	CHERRY	0.996544	0.740795	0.136901	1	0	0	0.996546	0.480888	0.00365392	1	0	0
FG	XGB	CHILLI-PEPPER
FG	XGB	CHOCOLATE	0.997408	0.675154	0.00732479	1	0	0	0.997697	0.68732	0.00497908	1	0	0
FG	XGB	CINNAMON	0.99856	0.854532	0.00847682	1	0	0	0.997697	0.80251	0.0131934	1	0	0
FG	XGB	CITRONELLA
FG	XGB	CITRUS	0.947293	0.720715	0.142185	1	0	0	0.955671	0.72944	0.128282	1	0	0
FG	XGB	CLEAN	0.99568	0.651189	0.00829579	1	0	0	0.99194	0.643728	0.0142133	1	0	0
FG	XGB	CLOVE	0.998848	0.776123	0.0148993	1	0	0	0.997121	0.986663	0.108446	1	0	0
FG	XGB	COCOA	0.995824	0.681429	0.00964776	1	0	0	0.996546	0.867562	0.0306936	1	0	0
FG	XGB	COCONUT	0.994816	0.780407	0.0233886	1	0	0	0.993092	0.811329	0.0362619	1	0	0
FG	XGB	COFFEE	0.99496	0.729219	0.0545797	1	0	0	0.995394	0.827176	0.0292556	1	0	0
FG	XGB	COGNAC	0.99856	0.770945	0.00471082	1	0	0	0.996546	0.838725	0.0108876	1	0	0
FG	XGB	COOKED	0.995104	0.80711	0.0350603	1	0	0	0.997697	0.679602	0.00435393	1	0	0
FG	XGB	COOLING	0.99568	0.76791	0.0841359	1	0	0	0.995394	0.785027	0.0140905	1	0	0
FG	XGB	CORIANDER	0.999568	0.5	0.000432028	1	0	0	0.999424	0.594182	0.00105263	1	0	0
FG	XGB	CORN	0.999712	0.5	0.000288018	1	0	0	0.999424	0.5	0.000575705	1	0	0
FG	XGB	CORTEX	0.998416	0.581822	0.0046583	1	0	0	0.996546	0.525997	0.00476512	1	0	0
FG	XGB	COUMARIN	0.998704	0.806849	0.0168365	1	0	0	0.998849	0.600144	0.00183413	1	0	0
FG	XGB	CREAMY	0.988191	0.682603	0.0564706	0.999709	0	0	0.990213	0.762927	0.0288137	1	0	0
FG	XGB	CUCUMBER	0.99712	0.740834	0.0218094	1	0	0	0.996546	0.93289	0.0370064	1	0	0
FG	XGB	CUMIN	0.998848	0.603813	0.00236488	1	0	0	0.999424	0.136233	0.000650618	1	0	0
FG	XGB	CYCLAMEN	0.999712	0.5	0.000288018	1	0	0	0.999424	0.5	0.000575705	1	0	0
FG	XGB	DAIRY	0.99424	0.80355	0.0287224	1	0	0	0.996546	0.629068	0.00577838	1	0	0
FG	XGB	DRY	0.995248	0.656586	0.0137375	1	0	0	0.994819	0.548836	0.0109102	1	0	0
FG	XGB	EARTHY	0.956221	0.702693	0.0792284	1	0	0	0.956246	0.684207	0.0730219	1	0	0
FG	XGB	ETHEREAL	0.979551	0.73459	0.0655427	1	0	0	0.970639	0.827129	0.139145	1	0	0
FG	XGB	EUCALYPTUS	0.99928	0.75366	0.00361405	1	0	0	1		0		0	0
FG	XGB	FATTY	0.943548	0.755936	0.149411	1	0	0	0.947035	0.775664	0.162608	1	0	0
FG	XGB	FENUGREEK	0.999712	0.5	0.000288018	1	0	0	1		0		0	0
FG	XGB	FERMENTED	0.996544	0.701445	0.00880935	1	0	0	0.994819	0.841789	0.0226983	1	0	0
FG	XGB	FISHY	0.990352	0.82315	0.116061	0.999419	0	0	0.993667	0.890551	0.244094	1	0	0
FG	XGB	FLORAL	0.84879	0.718106	0.290159	0.991006	0.499385	0.0513879	0.846287	0.722422	0.334161	0.991753	0.692308	0.0957447
FG	XGB	FOLIAGE	0.998848	0.642336	0.00230966	1	0	0	0.998273	0.777682	0.00706086	1	0	0
FG	XGB	FOOD	0.994816	0.805945	0.0493914	0.999855	0	0	0.995394	0.800716	0.0131048	1	0	0
FG	XGB	FRESH	0.979407	0.661722	0.036845	1	0	0	0.97985	0.752887	0.0462326	1	0	0
FG	XGB	FRUITY	0.784273	0.783858	0.520762	0.87147	0.595724	0.536755	0.791019	0.800403	0.511372	0.874238	0.579082	0.534118
FG	XGB	FUNGAL	0.999568	0.5	0.000432028	1	0	0	0.999424	0.402074	0.000763942	1	0	0
FG	XGB	GALBANUM	0.998992	0.511095	0.0016953	1	0	0	0.999424	0.920219	0.00359712	1	0	0
FG	XGB	GARDENIA	0.999136	0.667089	0.00230314	1	0	0	1		0		0	0
FG	XGB	GARLIC	0.989631	0.967583	0.246694	1	0	0	0.990213	0.964005	0.178844	1	0	0
FG	XGB	GASSY	0.995392	0.541024	0.00613983	1	0	0	0.997697	0.541258	0.00309801	1	0	0
FG	XGB	GERANIUM	0.995824	0.711417	0.0296937	1	0	0	0.993092	0.804758	0.0394899	1	0	0
FG	XGB	GINGER	0.999568	0.5	0.000432028	1	0	0	0.999424	0.950749	0.00581395	1	0	0
FG	XGB	GOURMAND	0.99928	0.539712	0.00398128	1	0	0	0.998849	0.50562	0.00165631	1	0	0
FG	XGB	GRAPE	0.994816	0.820158	0.150149	1	0	0	0.993667	0.75524	0.098364	0.998843	0	0
FG	XGB	GRAPEFRUIT	0.995536	0.703116	0.0499274	1	0	0	0.99597	0.665855	0.0110194	1	0	0
FG	XGB	GRASSY	0.991215	0.704093	0.0185732	1	0	0	0.990789	0.633952	0.0154043	1	0	0
FG	XGB	GREEN	0.809188	0.702297	0.327461	0.999466	0	0	0.799655	0.678015	0.315121	1	0	0
FG	XGB	HAY	0.995536	0.528694	0.0059545	1	0	0	0.991364	0.678436	0.0177076	1	0	0
FG	XGB	HERBAL	0.936204	0.612036	0.0929159	0.999539	0	0	0.932067	0.623593	0.0944658	1	0	0
FG	XGB	HONEY	0.987615	0.760451	0.0438172	1	0	0	0.992516	0.620493	0.026761	1	0	0
FG	XGB	INCENSE	0.99928	0.667617	0.00216248	1	0	0	1		0		0	0
FG	XGB	INDOLIC
FG	XGB	JASMIN	0.989919	0.645178	0.0241814	1	0	0	0.988486	0.668462	0.0201193	1	0	0
FG	XGB	JUICY	0.999568	0.5	0.000432028	1	0	0	1		0		0	0
FG	XGB	JUNIPER	0.999712	0.5	0.000288018	1	0	0	1		0		0	0
FG	XGB	LACTONIC	0.998272	0.717033	0.00460529	1	0	0	0.999424	0.877592	0.00243902	1	0	0
FG	XGB	LAVENDER	0.997552	0.624759	0.00757259	1	0	0	0.998849	0.883862	0.00534512	1	0	0
FG	XGB	LEATHERY	0.996688	0.648221	0.0437847	1	0	0	0.994243	0.773277	0.0968493	1	0	0
FG	XGB	LEMON	0.982863	0.576861	0.0273413	1	0	0	0.978699	0.62132	0.0354324	1	0	0
FG	XGB	LEMONGRASS
FG	XGB	LICORICE	0.998704	0.660094	0.00287338	1	0	0	0.998273	0.683199	0.00408859	1	0	0
FG	XGB	LIGHT	0.999712	0.5	0.000288018	1	0	0	0.999424	0.5	0.000575705	1	0	0
FG	XGB	LILY	0.996544	0.793103	0.0110473	1	0	0	0.99597	0.860818	0.0220821	1	0	0
FG	XGB	LIME	0.999424	0.815058	0.00306916	1	0	0	1		0		0	0
FG	XGB	MALTY	0.997264	0.925963	0.0257788	1	0	0	0.997121	0.848557	0.0411084	1	0	0
FG	XGB	MAPLE	0.99928	0.834555	0.0035269	1	0	0	1		0		0	0
FG	XGB	MARINE	0.997984	0.690645	0.0258496	1	0	0	0.997697	0.87399	0.0161359	1	0	0
FG	XGB	MEATY	0.971774	0.875765	0.223807	0.998077	0	0	0.978123	0.929316	0.232767	1	1	0.05
FG	XGB	MEDICINAL	0.988191	0.734403	0.108865	1	0	0	0.98791	0.869492	0.287139	1	0	0
FG	XGB	MELON	0.993808	0.75529	0.017434	1	0	0	0.990213	0.73567	0.0186541	1	0	0
FG	XGB	METALLIC	0.992944	0.66365	0.0715924	1	0	0	0.994243	0.666474	0.0516673	1	0	0
FG	XGB	MILD	0.992368	0.762825	0.0695681	0.999565	0	0	0.989637	0.791109	0.0380915	1	0	0
FG	XGB	MILKY	0.995104	0.730894	0.0206275	0.999855	0	0	0.995394	0.876446	0.0228351	1	0	0
FG	XGB	MINTY	0.96875	0.741956	0.099761	0.999703	0	0	0.974669	0.733616	0.0542546	1	0	0
FG	XGB	MOSSY	0.996832	0.591749	0.0264655	1	0	0	0.997697	0.656953	0.0179532	1	0	0
FG	XGB	MUGUET	0.999136	0.495576	0.00348668	1	0	0	0.998273	0.862745	0.0124642	1	0	0
FG	XGB	MUSHROOM	0.995104	0.696112	0.0105072	1	0	0	0.992516	0.687578	0.0191511	1	0	0
FG	XGB	MUSK	0.982143	0.727018	0.0431432	1	0	0	0.983305	0.722957	0.0486647	1	0	0
FG	XGB	MUSTY	0.969902	0.61553	0.0483144	0.999852	0	0	0.97179	0.625574	0.0487025	0.999408	0	0
FG	XGB	NARCISSUS	0.998848	0.922106	0.0593337	1	0	0	0.998273	0.958285	0.0253763	1	0	0
FG	XGB	NEROLI	0.99856	0.930705	0.0201166	1	0	0	0.998273	0.449154	0.00845163	1	0	0
FG	XGB	NEUTRAL
FG	XGB	NUTTY	0.970622	0.702957	0.0759176	0.999852	0	0	0.958549	0.655952	0.102152	0.999399	0.5	0.0138889
FG	XGB	ODORLESS	0.903369	0.898342	0.658958	0.975336	0.758446	0.467445	0.898676	0.900145	0.645296	0.964	0.680473	0.485232
FG	XGB	OILY	0.960542	0.695085	0.0682255	1	0	0	0.955671	0.70424	0.0788329	1	0	0
FG	XGB	ONION	0.989343	0.953888	0.20006	1	0	0	0.990789	0.969699	0.244772	1	1	0.0588235
FG	XGB	ORANGE
FG	XGB	ORIENTAL	0.999568	0.5	0.000432028	1	0	0	0.999424	0.709677	0.0015528	1	0	0
FG	XGB	OTHERS	0.880903	0.616487	0.168016	0.9956	0.179487	0.00993022	0.890616	0.627282	0.173759	1	0	0
FG	XGB	OZONIC	0.996688	0.88164	0.120363	1	0	0	0.994243	0.66355	0.0151699	1	0	0
FG	XGB	PASSIONFRUIT	0.999712	0.5	0.000288018	1	0	0	1		0		0	0
FG	XGB	PATCHOULI	0.998128	0.828757	0.0108473	1	0	0	0.998849	0.677233	0.00308838	1	0	0
FG	XGB	PEA
FG	XGB	PEACH	0.99352	0.759902	0.0158601	1	0	0	0.997697	0.793782	0.00642597	1	0	0
FG	XGB	PEANUT	0.999424	0.823559	0.00222309	1	0	0	0.998273	0.698001	0.00320052	1	0	0
FG	XGB	PEAR	0.991648	0.853801	0.0307103	1	0	0	0.994243	0.853822	0.0226077	1	0	0
FG	XGB	PEONY	0.999568	0.5	0.000432028	1	0	0	1		0		0	0
FG	XGB	PEPPER	0.998416	0.580073	0.0041449	1	0	0	0.997697	0.31369	0.00187361	1	0	0
FG	XGB	PEPPERMINT	0.99928	0.726847	0.00217708	1	0	0	0.998273	0.799596	0.00614754	1	0	0
FG	XGB	PEPPERY	0.999424	0.330764	0.000898858	1	0	0	0.999424	0.414747	0.000891266	1	0	0
FG	XGB	PETITGRAIN	0.99928	0.774553	0.00358858	1	0	0	0.998849	0.498271	0.00287985	1	0	0
FG	XGB	PHENOLIC	0.987183	0.88576	0.244795	0.999417	0	0	0.982153	0.884298	0.335666	1	0	0
FG	XGB	PINE	0.988191	0.649448	0.019792	1	0	0	0.987334	0.64511	0.0218365	1	0	0
FG	XGB	PINEAPPLE	0.987039	0.841006	0.0454294	1	0	0	0.988486	0.831902	0.0393898	1	0	0
FG	XGB	PLASTIC	0.999136	0.562366	0.00167794	1	0	0	1		0		0	0
FG	XGB	PLUM	0.997408	0.805625	0.0158902	1	0	0	0.99597	0.743394	0.00984945	1	0	0
FG	XGB	POPCORN	0.990639	0.609191	0.016111	1	0	0	0.991364	0.679113	0.0163676	1	0	0
FG	XGB	POTATO	0.998992	0.487343	0.00246689	1	0	0	0.997697	0.920658	0.0143369	1	0	0
FG	XGB	POWDERY	0.987615	0.768993	0.0516173	1	0	0	0.988486	0.842458	0.0564597	1	0	0
FG	XGB	POWERFUL	0.99928	0.600669	0.00150772	1	0	0	1		0		0	0
FG	XGB	PUNGENT	0.984015	0.68276	0.0308501	1	0	0	0.98388	0.743616	0.0713653	1	0	0
FG	XGB	RADISH	0.998848	0.812296	0.012561	1	0	0	0.998849	0.54755	0.0110238	1	0	0
FG	XGB	RASPBERRY	0.997696	0.67733	0.00501905	1	0	0	0.999424	0.861175	0.00229358	1	0	0
FG	XGB	RESINOUS	0.996688	0.46161	0.00445383	1	0	0	0.997121	0.600462	0.00518322	1	0	0
FG	XGB	RHUBARB
FG	XGB	RIPE	0.99856	0.595255	0.00307963	1	0	0	0.995394	0.656738	0.0175413	1	0	0
FG	XGB	ROASTED	0.981855	0.796234	0.0792508	1	0	0	0.983305	0.814857	0.16182	1	0	0
FG	XGB	ROOTY	0.997408	0.751461	0.0189618	1	0	0	0.998849	0.591066	0.00302097	1	0	0
FG	XGB	ROSE	0.960542	0.705086	0.0737965	1	0	0	0.962003	0.760786	0.0849858	1	0	0
FG	XGB	ROSEMARY	0.999568	0.5	0.000432028	1	0	0	0.999424	0.93606	0.0044843	1	0	0
FG	XGB	RUBBERY	0.99928	0.426945	0.0011152	1	0	0	0.999424	0.759793	0.00179533	1	0	0
FG	XGB	RUM	0.99712	0.824376	0.0101811	1	0	0	0.997697	0.697057	0.00963174	1	0	0
FG	XGB	SAFFRON	0.999568	0.5	0.000432028	1	0	0	1		0		0	0
FG	XGB	SAGE	0.99856	0.603956	0.00521277	1	0	0	1		0		0	0
FG	XGB	SANDALWOOD	0.995104	0.817945	0.0269563	1	0	0	0.996546	0.773301	0.0182102	1	0	0
FG	XGB	SAVORY	0.99424	0.764061	0.0871202	0.999855	0	0	0.994243	0.768442	0.0402124	1	0	0
FG	XGB	SEAWEED	0.999712	0.5	0.000288018	1	0	0	0.998849	0.5	0.00115141	1	0	0
FG	XGB	SHARP	0.99568	0.421472	0.00493909	1	0	0	0.993092	0.515145	0.00832168	1	0	0
FG	XGB	SMOKY	0.993664	0.819683	0.104086	0.999855	0	0	0.997697	0.808136	0.0139227	1	0	0
FG	XGB	SOAPY	0.99856	0.57053	0.00481598	1	0	0	0.998849	0.648415	0.00247525	1	0	0
FG	XGB	SOFT	0.999568	0.5	0.000432028	1	0	0	1		0		0	0
FG	XGB	SOUR	0.995104	0.844949	0.0579542	1	0	0	0.997121	0.835566	0.0498067	1	0	0
FG	XGB	SPEARMINT	0.998848	0.67373	0.0257913	1	0	0	0.999424	0.817108	0.00242131	1	0	0
FG	XGB	SPICY	0.954493	0.6833	0.112171	0.999397	0	0	0.951065	0.69634	0.138	1	0	0
FG	XGB	STRAWBERRY	0.998128	0.787863	0.125688	1	0	0	0.998273	0.824683	0.006	1	0	0
FG	XGB	SULFUROUS	0.967885	0.959658	0.530456	0.986652	0.621303	0.514351	0.965458	0.949141	0.476134	0.990425	0.578947	0.333333
FG	XGB	SWEET	0.918491	0.64225	0.148333	0.998745	0.716667	0.0176215	0.912493	0.614237	0.13689	0.99748	0.333333	0.0133333
FG	XGB	SWEET-PEA
FG	XGB	TAGETES	0.999568	0.5	0.000432028	1	0	0	1		0		0	0
FG	XGB	TANGERINE	0.99928	0.511164	0.00130748	1	0	0	1		0		0	0
FG	XGB	TEA	0.997552	0.545014	0.00869816	1	0	0	0.993667	0.526967	0.00735727	1	0	0
FG	XGB	TERPENIC	0.994528	0.728877	0.013046	1	0	0	0.992516	0.670846	0.0140646	1	0	0
FG	XGB	THYME	0.999712	0.5	0.000288018	1	0	0	0.998849	0.5	0.00115141	1	0	0
FG	XGB	TOASTED	0.999424	0.731268	0.00228177	1	0	0	0.998849	0.566715	0.00163438	1	0	0
FG	XGB	TOBACCO	0.988767	0.714127	0.0327207	1	0	0	0.99194	0.731967	0.0196448	1	0	0
FG	XGB	TOFFEE
FG	XGB	TONKA	0.99928	0.340434	0.00107405	1	0	0	0.999424	0.24856	0.000665336	1	0	0
FG	XGB	TROPICAL-FRUIT	0.985887	0.766343	0.0993333	1	0	0	0.990789	0.801805	0.103203	1	0	0
FG	XGB	TRUFFLE	0.999568	0.5	0.000432028	1	0	0	0.999424	0.80818	0.00283286	1	0	0
FG	XGB	TUBEROSE	0.999712	0.5	0.000288018	1	0	0	0.999424	0.5	0.000575705	1	0	0
FG	XGB	UNPLEASANT	0.985599	0.792908	0.0714961	0.999708	0	0	0.989062	0.751547	0.0580021	1	0	0
FG	XGB	VALERIAN	0.999712	0.5	0.000288018	1	0	0	1		0		0	0
FG	XGB	VANILLA	0.990927	0.880251	0.396047	0.99869	0.689091	0.24	0.99194	0.954545	0.17497	0.997683	0.2	0.0909091
FG	XGB	VEGETABLE	0.980703	0.786279	0.0856084	0.999706	0	0	0.974093	0.779833	0.0959077	1	0	0
FG	XGB	VERBENA	0.999712	0.5	0.000288018	1	0	0	0.999424	0.5	0.000575705	1	0	0
FG	XGB	VETIVER	0.997552	0.725288	0.00710514	1	0	0	0.997121	0.700751	0.00964378	1	0	0
FG	XGB	VIOLET	0.99424	0.715125	0.0189939	1	0	0	0.994243	0.716271	0.0161348	1	0	0
FG	XGB	WARM	0.994384	0.615484	0.00891008	1	0	0	0.994819	0.578221	0.0103056	1	0	0
FG	XGB	WATERY	0.999136	0.503552	0.00167735	1	0	0	0.999424	0.844758	0.00203666	1	0	0
FG	XGB	WAXY	0.967166	0.756388	0.0729874	1	0	0	0.965458	0.681629	0.0579518	1	0	0
FG	XGB	WINE	0.985311	0.791175	0.0466057	1	0	0	0.98388	0.825138	0.0596581	1	0	0
FG	XGB	WOODY	0.890121	0.695523	0.190068	0.999677	0	0	0.903857	0.711476	0.17836	1	0	0
FG	XGB	YEAST	0.999568	0.5	0.000432028	1	0	0	1		0		0	0
FG	XGB	YLANG	0.998848	0.868865	0.0110124	1	0	0	0.999424	0.776498	0.00171527	1	0	0
FG	LGBM	ACIDIC	0.94614	0.78958	0.0529441	0.947535	0.0364243	0.56	0.944157	0.676969	0.0156015	0.946274	0.0210526	0.333333
FG	LGBM	ALCOHOLIC	0.794355	0.869371	0.0487368	0.793514	0.0398316	0.879121	0.789868	0.920814	0.096195	0.787507	0.0594315	0.958333
FG	LGBM	ALDEHYDIC	0.84375	0.806024	0.0593629	0.845079	0.0394792	0.698718	0.841681	0.778729	0.055123	0.843297	0.0322581	0.642857
FG	LGBM	ALLIACEOUS	0.942253	0.928942	0.105151	0.943238	0.0687555	0.757143	0.944157	0.917366	0.0853578	0.945055	0.0594059	0.75
FG	LGBM	ALMOND	0.778238	0.680381	0.145559	0.78061	0.0165065	0.458182	0.702936	0.745	0.054881	0.703188	0.0153846	0.666667
FG	LGBM	AMBER	0.528932	0.666829	0.0223585	0.526583	0.0201861	0.700526	0.439263	0.704813	0.0228114	0.43539	0.0152284	0.789474
FG	LGBM	ANIMAL	0.636371	0.7088	0.0723378	0.636584	0.0314561	0.624923	0.663212	0.786364	0.0457645	0.663557	0.0236887	0.636364
FG	LGBM	ANISIC	0.856709	0.831703	0.0962753	0.859076	0.0417305	0.617582	0.934945	0.798843	0.163983	0.939252	0.133333	0.64
FG	LGBM	APPLE	0.699309	0.835063	0.0846517	0.69428	0.0729281	0.885285	0.712147	0.85754	0.078395	0.708652	0.0625	0.868421
FG	LGBM	APRICOT	0.749271	0.854852	0.0296932	0.748689	0.0176041	0.860714	0.696603	0.801537	0.0167491	0.695602	0.0149813	0.888889
FG	LGBM	AROMATIC	0.524189	0.617649	0.0348504	0.521163	0.0322892	0.646346	0.481865	0.547587	0.0273447	0.478774	0.0275028	0.609756
FG	LGBM	ARTEMISIA
FG	LGBM	BALSAMIC	0.56955	0.693395	0.0836686	0.564202	0.058447	0.709804	0.536557	0.752213	0.135894	0.529097	0.0491607	0.773585
FG	LGBM	BANANA	0.779089	0.828084	0.0282021	0.77852	0.0295654	0.852727	0.782383	0.892401	0.0343915	0.780742	0.0332481	1
FG	LGBM	BASIL	0.647606	0.671215	0.00276934	0.647496	0.00155459	0.8	0.626367		0		0	0
FG	LGBM	BERRY	0.48704	0.664747	0.0428235	0.483555	0.0200358	0.720952	0.4289	0.734363	0.0339715	0.423324	0.0188492	0.863636
FG	LGBM	BLACKCURRANT	0.99136	0.936181	0.0158203	0.991788	0	0	0.989062		0		0	0
FG	LGBM	BLAND	0.881338	0.772604	0.091407	0.884619	0.0483574	0.562857	0.865861	0.746445	0.107963	0.868528	0.0464135	0.611111
FG	LGBM	BLUEBERRY	0.665611	0.456268	0.00112024	0.665706	0.000794163	0.5	0.625792	0.0100806	0.000578704	0.626152	0	0
FG	LGBM	BRANDY	0.669643	0.767784	0.00849644	0.668835	0.0091061	0.9	0.674727	0.779429	0.00575207	0.673976	0.00702988	1
FG	LGBM	BREAD	0.76022	0.555657	0.00428726	0.760884	0.00148799	0.3	0.712723	0.394509	0.0040828	0.715029	0.00202429	0.142857
FG	LGBM	BURNT	0.728543	0.687456	0.022507	0.729091	0.0153586	0.644444	0.75072	0.819627	0.0736638	0.749562	0.0445434	0.833333
FG	LGBM	BUTTERSCOTCH
FG	LGBM	BUTTERY	0.696703	0.775254	0.0323056	0.696738	0.0210844	0.694872	0.588946	0.706202	0.020782	0.586767	0.0165746	0.857143
FG	LGBM	CABBAGE	0.871111	0.905289	0.0762395	0.871424	0.0186826	0.78	0.872193	0.938857	0.17088	0.872402	0.0177778	0.8
FG	LGBM	CAMPHORACEOUS	0.720333	0.750251	0.0578276	0.720398	0.052202	0.717241	0.710996	0.757969	0.0426685	0.709527	0.0405405	0.807692
FG	LGBM	CARAMEL	0.59303	0.73498	0.128734	0.588824	0.0425427	0.770455	0.578008	0.750722	0.13223	0.572104	0.0473684	0.8
FG	LGBM	CARAWAY	0.787294	0.687066	0.00397507	0.787486	0.00344769	0.6	0.767991	0.951613	0.0060241	0.767857	0.00247525	1
FG	LGBM	CARNATION	0.977679	0.983862	0.0276204	0.97781	0.0180964	0.75	0.971215	0.533429	0.00411038	0.972334	0	0
FG	LGBM	CARROT	0.87731	0.332606	0.000626001	0.877689	0	0	0.80023		0		0	0
FG	LGBM	CEDARWOOD	0.680872	0.710433	0.00949032	0.681258	0.00581656	0.57	0.709845	0.805828	0.00607259	0.709752	0.00592885	0.75
FG	LGBM	CELERY	0.706207	0.770908	0.0117742	0.706417	0.00222279	0.6	0.609096	0.714821	0.00439883	0.60842	0.00439883	1
FG	LGBM	CHAMOMILE	0.645734	0.81317	0.00628622	0.645217	0.00484977	0.933333	0.627519	0.893372	0.00537634	0.627089	0.00308166	1
FG	LGBM	CHEESY	0.853686	0.792086	0.0958604	0.855895	0.0465824	0.648571	0.843984	0.899273	0.0517464	0.844907	0.0218978	0.666667
FG	LGBM	CHEMICAL	0.685624	0.678803	0.0863824	0.69056	0.0576189	0.544681	0.66091	0.640037	0.08058	0.66865	0.0413081	0.428571
FG	LGBM	CHERRY	0.782803	0.755289	0.13479	0.783815	0.00822052	0.52	0.799655	0.482284	0.00359901	0.802426	0	0
FG	LGBM	CHILLI-PEPPER
FG	LGBM	CHOCOLATE	0.749715	0.719694	0.0303761	0.749928	0.00676413	0.65	0.757052	0.677222	0.0137952	0.757646	0.00473934	0.5
FG	LGBM	CINNAMON	0.863623	0.859434	0.00888419	0.863715	0.00832743	0.8	0.866436	0.871177	0.0138808	0.866705	0.0128205	0.75
FG	LGBM	CITRONELLA
FG	LGBM	CITRUS	0.751018	0.715773	0.14069	0.762545	0.116317	0.543762	0.737478	0.720114	0.104352	0.745181	0.0942184	0.571429
FG	LGBM	CLEAN	0.742659	0.666174	0.00863673	0.743279	0.00992355	0.6	0.7346	0.674612	0.0143782	0.736506	0.0151844	0.5
FG	LGBM	CLOVE	0.924825	0.786742	0.0194084	0.925312	0.00644317	0.5	0.913644	0.988453	0.117043	0.913395	0.0322581	1
FG	LGBM	COCOA	0.699287	0.693852	0.0107466	0.699928	0.00822154	0.553333	0.774899	0.765887	0.0104907	0.775274	0.0101781	0.666667
FG	LGBM	COCONUT	0.652368	0.804359	0.0240249	0.651995	0.0105925	0.717857	0.684514	0.803357	0.0359455	0.683478	0.0179856	0.833333
FG	LGBM	COFFEE	0.738339	0.700602	0.0531574	0.73933	0.0104068	0.542857	0.696603	0.810476	0.0285334	0.696356	0.0112994	0.75
FG	LGBM	COGNAC	0.689662	0.838473	0.00723842	0.689359	0.00415064	0.9	0.694876	0.823368	0.0103446	0.693819	0.011194	1
FG	LGBM	COOKED	0.813657	0.767942	0.0339641	0.815195	0.013337	0.495238	0.770869	0.56131	0.00308246	0.772649	0	0
FG	LGBM	COOLING	0.721633	0.811631	0.0840358	0.721294	0.0121851	0.8	0.701209	0.736047	0.0142776	0.700983	0.0114723	0.75
FG	LGBM	CORIANDER	0.883494	0.73415	0.00541189	0.883588	0.00195046	0.666667	0.857801	0.904378	0.00403226	0.857719	0.00403226	1
FG	LGBM	CORN	0.90625	0.953111	0.00306279	0.906223	0.00306279	1	0.913069	0.956509	0.00657895	0.913018	0.00657895	1
FG	LGBM	CORTEX	0.695697	0.567507	0.00358953	0.696347	0.00127074	0.266667	0.852044	0.524745	0.0051727	0.853842	0.00784314	0.333333
FG	LGBM	COUMARIN	0.735448	0.777397	0.0276173	0.735977	0.00135177	0.4	0.679332	0.718876	0.00252368	0.679539	0.00179533	0.5
FG	LGBM	CREAMY	0.566386	0.690802	0.0662759	0.564392	0.0194311	0.7375	0.52274	0.749624	0.0283902	0.519186	0.0178147	0.882353
FG	LGBM	CUCUMBER	0.862334	0.730529	0.0219068	0.863092	0.0144753	0.6	0.829016	0.942711	0.0379732	0.828423	0.019802	1
FG	LGBM	CUMIN	0.813936	0.550711	0.0338762	0.814452	0.00206243	0.3	0.753598	0.387385	0.000924214	0.754032	0	0
FG	LGBM	CYCLAMEN	0.925835	0.38159	0.000430428	0.926102	0	0	0.856649	0.852823	0.003861	0.857143	0	0
FG	LGBM	DAIRY	0.669925	0.798599	0.0279124	0.669461	0.0138377	0.75	0.602188	0.672155	0.00617721	0.601386	0.00719424	0.833333
FG	LGBM	DRY	0.686911	0.676573	0.0167237	0.688019	0.00655577	0.452381	0.704663	0.532632	0.00941508	0.706019	0.0078125	0.444444
FG	LGBM	EARTHY	0.60282	0.701693	0.0791925	0.59744	0.0756389	0.720656	0.559585	0.684131	0.0724538	0.550873	0.0709838	0.75
FG	LGBM	ETHEREAL	0.666499	0.735236	0.065881	0.667336	0.0405406	0.627833	0.769142	0.821221	0.137923	0.772242	0.0813397	0.666667
FG	LGBM	EUCALYPTUS	0.849653	0.689402	0.00510361	0.849833	0.00265186	0.6	0.834197		0		0	0
FG	LGBM	FATTY	0.628595	0.754915	0.148464	0.62164	0.106034	0.744726	0.594128	0.778882	0.164348	0.582371	0.0972405	0.804348
FG	LGBM	FENUGREEK	0.844326	0.560789	0.000557462	0.844569	0	0	0.695452		0		0	0
FG	LGBM	FERMENTED	0.773308	0.70871	0.00870994	0.773988	0.00946885	0.59	0.810017	0.797486	0.0178627	0.810764	0.018018	0.666667
FG	LGBM	FISHY	0.747113	0.806031	0.108399	0.747857	0.0233886	0.669231	0.73057	0.912462	0.246513	0.729432	0.0209644	0.909091
FG	LGBM	FLORAL	0.485455	0.718233	0.289776	0.412355	0.213663	0.895324	0.48532	0.721338	0.321155	0.402749	0.228242	0.911348
FG	LGBM	FOLIAGE	0.722638	0.69123	0.00320124	0.722609	0.00309832	0.8	0.699482	0.828335	0.0082595	0.699539	0.00382409	0.666667
FG	LGBM	FOOD	0.776928	0.792715	0.039183	0.777534	0.0146959	0.657143	0.81635	0.84666	0.0168887	0.817235	0.0155763	0.625
FG	LGBM	FRESH	0.414747	0.671477	0.0374386	0.405229	0.0297398	0.866995	0.423143	0.743503	0.0450352	0.411868	0.0328502	0.971429
FG	LGBM	FRUITY	0.748127	0.784798	0.522011	0.7852	0.514649	0.64288	0.763961	0.799293	0.511353	0.807165	0.514395	0.630588
FG	LGBM	FUNGAL	0.889539	0.506733	0.00104444	0.889924	0	0	0.823258	0.222062	0.000650618	0.823733	0	0
FG	LGBM	GALBANUM	0.580927	0.467295	0.00149016	0.581093	0.00098568	0.5	0.529649	0.664459	0.00151745	0.529378	0.00122249	1
FG	LGBM	GARDENIA	0.632055	0.682865	0.00305946	0.63188	0.00189155	0.8	0.621186		0		0	0
FG	LGBM	GARLIC	0.942108	0.954892	0.245428	0.942957	0.138687	0.862857	0.938975	0.96344	0.184013	0.940116	0.119658	0.823529
FG	LGBM	GASSY	0.563794	0.608212	0.00753524	0.563644	0.00602878	0.585714	0.557283	0.544504	0.00330062	0.557992	0.00130378	0.25
FG	LGBM	GERANIUM	0.744808	0.743451	0.033293	0.745336	0.0106831	0.626667	0.700058	0.788188	0.0377969	0.69971	0.0170778	0.75
FG	LGBM	GINGER	0.908266	0.955266	0.00484256	0.908226	0.00471428	1	0.906736	0.953341	0.00613497	0.906682	0.00613497	1
FG	LGBM	GOURMAND	0.901784	0.0938812	0.000807487	0.902434	0	0	0.859528	0.716282	0.00316297	0.860519	0	0
FG	LGBM	GRAPE	0.773321	0.785653	0.164424	0.774014	0.0172171	0.632143	0.729419	0.731481	0.134958	0.729745	0.012685	0.666667
FG	LGBM	GRAPEFRUIT	0.721631	0.699477	0.0450745	0.722119	0.009637	0.614286	0.705815	0.742568	0.0344688	0.70578	0.00972763	0.714286
FG	LGBM	GRASSY	0.598209	0.722562	0.0196082	0.597132	0.0156916	0.724359	0.539436	0.665438	0.0163064	0.537478	0.0148515	0.75
FG	LGBM	GREEN	0.572439	0.70181	0.32762	0.530961	0.273276	0.748888	0.583765	0.677217	0.314997	0.559395	0.279152	0.681034
FG	LGBM	HAY	0.590866	0.518474	0.00554763	0.592066	0.00332093	0.319048	0.466321	0.669899	0.0149997	0.463415	0.0128205	0.8
FG	LGBM	HERBAL	0.415328	0.610201	0.0927354	0.39192	0.0779912	0.761364	0.409326	0.621774	0.0944464	0.379864	0.0872727	0.813559
FG	LGBM	HONEY	0.626438	0.759425	0.0429913	0.624823	0.0246037	0.757516	0.592976	0.633924	0.0267108	0.592807	0.0112676	0.615385
FG	LGBM	INCENSE	0.641267	0.726061	0.00327378	0.641152	0.001423	0.8	0.814623		0		0	0
FG	LGBM	INDOLIC
FG	LGBM	JASMIN	0.585537	0.690812	0.0278954	0.584372	0.0169201	0.7	0.572827	0.653873	0.0189777	0.571345	0.0186667	0.7
FG	LGBM	JUICY	0.95637	0.317892	0.000626713	0.956784	0	0	0.940127		0		0	0
FG	LGBM	JUNIPER	0.9339	0.195981	0.000336022	0.934169	0	0	0.879678		0		0	0
FG	LGBM	LACTONIC	0.629044	0.777583	0.00550548	0.628685	0.00380756	0.833333	0.696603	0.891417	0.00266667	0.696429	0.00189394	1
FG	LGBM	LAVENDER	0.766134	0.641902	0.00727869	0.766976	0.00360939	0.383333	0.695452	0.843804	0.00474394	0.695101	0.00376648	1
FG	LGBM	LEATHERY	0.777643	0.582144	0.0428616	0.778781	0.00696169	0.45	0.913069	0.788477	0.101088	0.916039	0.0268456	0.4
FG	LGBM	LEMON	0.618926	0.585293	0.0273987	0.621099	0.0233165	0.495652	0.667242	0.601685	0.0326004	0.671176	0.0311958	0.486486
FG	LGBM	LEMONGRASS
FG	LGBM	LICORICE	0.687501	0.647729	0.0031443	0.687671	0.00212374	0.5	0.640184	0.726067	0.01352	0.640138	0.00319489	0.666667
FG	LGBM	LIGHT	0.953773	0.429343	0.000667859	0.954048	0	0	0.903857	0.549539	0.00103199	0.904378	0	0
FG	LGBM	LILY	0.781251	0.776279	0.016725	0.781358	0.0117375	0.74	0.772596	0.873287	0.0220387	0.772254	0.015	0.857143
FG	LGBM	LIME	0.852391	0.754827	0.00223107	0.852882	0	0	0.799079		0		0	0
FG	LGBM	MALTY	0.919645	0.878827	0.0243696	0.92	0.0260776	0.783333	0.917098	0.85306	0.0390529	0.917436	0.0272109	0.8
FG	LGBM	MAPLE	0.931316	0.962311	0.292592	0.931555	0.00529407	0.6	0.902706		0		0	0
FG	LGBM	MARINE	0.763401	0.629076	0.0182295	0.763925	0.00402821	0.5	0.831894	0.937103	0.0472876	0.832083	0.0102041	0.75
FG	LGBM	MEATY	0.876878	0.860028	0.224309	0.881231	0.150238	0.715465	0.896373	0.915468	0.226185	0.899823	0.15	0.75
FG	LGBM	MEDICINAL	0.667612	0.731868	0.111939	0.668023	0.0223894	0.636029	0.630973	0.890443	0.297091	0.62704	0.030303	0.952381
FG	LGBM	MELON	0.580653	0.749495	0.0172298	0.579197	0.0118861	0.805556	0.626943	0.727274	0.0183226	0.625581	0.0197869	0.764706
FG	LGBM	METALLIC	0.734439	0.706864	0.0737013	0.735896	0.0143524	0.531111	0.666667	0.75249	0.0733431	0.666474	0.0120069	0.7
FG	LGBM	MILD	0.840724	0.74994	0.062438	0.842905	0.0234424	0.54	0.803685	0.811922	0.0625906	0.804538	0.0372493	0.722222
FG	LGBM	MILKY	0.650493	0.739495	0.0655101	0.650265	0.00930684	0.695238	0.665515	0.80668	0.0193204	0.665124	0.0102564	0.75
FG	LGBM	MINTY	0.761664	0.748616	0.0992019	0.766235	0.0778717	0.618605	0.725964	0.736999	0.0542714	0.730065	0.0518672	0.568182
FG	LGBM	MOSSY	0.803138	0.577038	0.0279513	0.804239	0.00699542	0.43	0.868739	0.685733	0.029063	0.86959	0.00877193	0.5
FG	LGBM	MUGUET	0.832232	0.507868	0.00334202	0.832518	0.00238852	0.5	0.815774	0.91311	0.014039	0.815456	0.00928793	1
FG	LGBM	MUSHROOM	0.727961	0.752293	0.0136751	0.728509	0.0104264	0.619048	0.689695	0.716067	0.0195121	0.690835	0.012963	0.538462
FG	LGBM	MUSK	0.622842	0.718041	0.0420849	0.621261	0.0329973	0.710333	0.66091	0.72544	0.0484531	0.660422	0.0333333	0.689655
FG	LGBM	MUSTY	0.634369	0.607651	0.0475444	0.638506	0.0413257	0.499652	0.677605	0.627078	0.0375391	0.684429	0.0379061	0.4375
FG	LGBM	NARCISSUS	0.970047	0.909383	0.0650354	0.970589	0.018425	0.4	0.959701	0.940504	0.0192194	0.960784	0.0144928	0.333333
FG	LGBM	NEROLI	0.902649	0.881829	0.0692408	0.902941	0.00913063	0.7	0.877375	0.565263	0.0384057	0.878316	0.00471698	0.333333
FG	LGBM	NEUTRAL
FG	LGBM	NUTTY	0.683755	0.706304	0.072976	0.685361	0.0573429	0.630366	0.654001	0.663522	0.105921	0.655856	0.0713128	0.611111
FG	LGBM	ODORLESS	0.8089	0.899816	0.649478	0.802349	0.415007	0.848612	0.799655	0.895449	0.626967	0.79	0.393064	0.860759
FG	LGBM	OILY	0.571717	0.69784	0.0687978	0.563268	0.068173	0.777374	0.571675	0.703247	0.0785449	0.566265	0.068564	0.688312
FG	LGBM	ONION	0.940381	0.930951	0.189711	0.942067	0.128326	0.78381	0.947035	0.970109	0.212537	0.947674	0.142857	0.882353
FG	LGBM	ORANGE
FG	LGBM	ORIENTAL	0.846627	0.89923	0.00393362	0.846704	0.00161421	0.666667	0.819229	0.862615	0.0031746	0.819124	0.0031746	1
FG	LGBM	OTHERS	0.557175	0.611402	0.169101	0.547266	0.155391	0.632475	0.563615	0.629228	0.183983	0.552683	0.151961	0.652632
FG	LGBM	OZONIC	0.866933	0.884877	0.119566	0.867496	0.0192653	0.69	0.913644	0.726578	0.0190091	0.916618	0.027027	0.4
FG	LGBM	PASSIONFRUIT	0.996832	0.983506	0.0109029	0.997119	0	0	0.996546		0		0	0
FG	LGBM	PATCHOULI	0.755613	0.865371	0.0201916	0.755449	0.00654619	0.866667	0.810017	0.720461	0.00347451	0.810375	0.0030303	0.5
FG	LGBM	PEA
FG	LGBM	PEACH	0.701028	0.761957	0.0157356	0.700817	0.0159192	0.733333	0.716177	0.780871	0.00609115	0.716099	0.00606061	0.75
FG	LGBM	PEANUT	0.868088	0.668804	0.00198872	0.868588	0	0	0.823258	0.820261	0.116447	0.823529	0.00649351	0.666667
FG	LGBM	PEAR	0.764405	0.86199	0.0316327	0.763577	0.0296635	0.859091	0.759931	0.86106	0.0230368	0.75912	0.0211765	0.9
FG	LGBM	PEONY	0.785844	0.340968	0.000620345	0.786184	0	0	0.681059		0		0	0
FG	LGBM	PEPPER	0.7454	0.636186	0.00623933	0.74586	0.00248188	0.466667	0.685665	0.457949	0.00238014	0.686671	0.00183824	0.25
FG	LGBM	PEPPERMINT	0.834103	0.929246	0.00757863	0.833983	0.00432613	1	0.818077	0.956747	0.0196078	0.817762	0.00940439	1
FG	LGBM	PEPPERY	0.868376	0.503746	0.00116064	0.868876	0	0	0.822683	0.492512	0.00102881	0.823157	0	0
FG	LGBM	PETITGRAIN	0.846929	0.906357	0.0725965	0.846963	0.00333134	0.8	0.829591	0.656196	0.00461808	0.829971	0.00337838	0.5
FG	LGBM	PHENOLIC	0.906968	0.87336	0.245349	0.909314	0.0896618	0.717647	0.915947	0.867498	0.316321	0.919695	0.138365	0.709677
FG	LGBM	PINE	0.535878	0.65357	0.0195484	0.535164	0.0149772	0.602206	0.460564	0.640525	0.0217713	0.455977	0.0189274	0.818182
FG	LGBM	PINEAPPLE	0.739489	0.835901	0.0451933	0.738403	0.0394713	0.822222	0.720783	0.842356	0.0390883	0.719278	0.0340681	0.85
FG	LGBM	PLASTIC	0.830077	0.695279	0.00361979	0.83034	0.00265563	0.5	0.865861		0		0	0
FG	LGBM	PLUM	0.667768	0.756739	0.0111278	0.667925	0.00484396	0.633333	0.621186	0.731131	0.00999054	0.620809	0.0075643	0.714286
FG	LGBM	POPCORN	0.619956	0.629223	0.0164266	0.62029	0.0140748	0.584615	0.597582	0.676461	0.148428	0.59698	0.0142045	0.666667
FG	LGBM	POTATO	0.780248	0.641884	0.00404608	0.780599	0.00176692	0.4	0.748417	0.950664	0.0239521	0.747836	0.00907029	1
FG	LGBM	POWDERY	0.825606	0.768132	0.0567328	0.828521	0.0414956	0.592157	0.819804	0.885352	0.061842	0.819453	0.0519878	0.85
FG	LGBM	POWERFUL	0.93649	0.554814	0.00399615	0.937165	0	0	0.931491		0		0	0
FG	LGBM	PUNGENT	0.626151	0.66966	0.0301031	0.626521	0.0255926	0.603557	0.639033	0.724724	0.0620809	0.6378	0.0312989	0.714286
FG	LGBM	RADISH	0.85513	0.708858	0.00752348	0.855827	0.00238895	0.2	0.825561	0.811816	0.0180973	0.825937	0.00330033	0.5
FG	LGBM	RASPBERRY	0.752447	0.681751	0.00539359	0.752731	0.00569857	0.616667	0.770869	0.87932	0.00252525	0.770737	0.00250627	1
FG	LGBM	RESINOUS	0.730135	0.471227	0.00463326	0.731398	0.00416468	0.34	0.763961	0.617379	0.00583001	0.765012	0.00488998	0.4
FG	LGBM	RHUBARB
FG	LGBM	RIPE	0.653364	0.526539	0.0120951	0.654018	0.000903638	0.2	0.7346	0.667582	0.00950792	0.736264	0.00653595	0.375
FG	LGBM	ROASTED	0.747119	0.787106	0.0889921	0.747287	0.051191	0.739077	0.74669	0.818895	0.0744708	0.747073	0.0463576	0.724138
FG	LGBM	ROOTY	0.673942	0.767773	0.020457	0.674143	0.00507318	0.633333	0.505469	0.595677	0.00352754	0.505476	0.00116414	0.5
FG	LGBM	ROSE	0.563798	0.715712	0.0768626	0.553973	0.0688736	0.802694	0.585492	0.756959	0.0844881	0.572711	0.0775194	0.909091
FG	LGBM	ROSEMARY	0.863475	0.698497	0.00418742	0.86356	0.00173873	0.666667	0.835924	0.96515	0.00819672	0.835829	0.0034965	1
FG	LGBM	RUBBERY	0.969182	0.881407	0.0121296	0.969881	0	0	0.970639	0.976094	0.0196078	0.970622	0.0192308	1
FG	LGBM	RUM	0.758352	0.842675	0.0134941	0.757943	0.0106143	0.9	0.767415	0.74899	0.0120523	0.767455	0.00738916	0.75
FG	LGBM	SAFFRON	0.728971	0.751198	0.00130049	0.728998	0.000977687	0.666667	0.697179		0		0	0
FG	LGBM	SAGE	0.556167	0.63893	0.00712183	0.556104	0.00192004	0.6	0.503742		0		0	0
FG	LGBM	SANDALWOOD	0.778228	0.837048	0.0285267	0.778003	0.0181633	0.828571	0.767991	0.80103	0.0175552	0.768342	0.00987654	0.666667
FG	LGBM	SAVORY	0.915754	0.719409	0.0869227	0.917596	0.0390743	0.589286	0.933218	0.573306	0.0271192	0.936885	0.0267857	0.3
FG	LGBM	SEAWEED	0.854839	0.55798	0.000554662	0.855085	0	0	0.736903	0.976081	0.0235294	0.736599	0.0043573	1
FG	LGBM	SHARP	0.548114	0.529005	0.00594245	0.548612	0.00414163	0.433333	0.533103	0.541643	0.00887832	0.532754	0.00861009	0.583333
FG	LGBM	SMOKY	0.82114	0.819172	0.07768	0.821623	0.025389	0.744444	0.825561	0.70766	0.0130889	0.826313	0.00660066	0.5
FG	LGBM	SOAPY	0.624709	0.574148	0.00236888	0.624745	0.00224544	0.6	0.605642	0.711816	0.00291121	0.605187	0.00291121	1
FG	LGBM	SOFT	0.855999	0.741569	0.00191952	0.856081	0.00165435	0.666667	0.818077		0		0	0
FG	LGBM	SOUR	0.940668	0.820886	0.0510115	0.942258	0.0495671	0.614286	0.940702	0.791917	0.0496959	0.941686	0.0288462	0.6
FG	LGBM	SPEARMINT	0.846485	0.697014	0.0383831	0.846742	0.00497135	0.6	0.81232	0.858871	0.0030581	0.812212	0.0030581	1
FG	LGBM	SPICY	0.6744	0.678952	0.109184	0.679874	0.0767843	0.557194	0.663212	0.693341	0.139818	0.66586	0.0860927	0.611765
FG	LGBM	STRAWBERRY	0.82158	0.8026	0.136007	0.822259	0.00453133	0.466667	0.759931	0.865917	0.00714286	0.759516	0.00714286	1
FG	LGBM	SULFUROUS	0.953772	0.957234	0.538267	0.956957	0.460089	0.876753	0.955095	0.938501	0.465378	0.962896	0.446429	0.757576
FG	LGBM	SWEET	0.532259	0.640685	0.150971	0.518337	0.112975	0.688232	0.513529	0.61226	0.13835	0.500315	0.109989	0.653333
FG	LGBM	SWEET-PEA
FG	LGBM	TAGETES	0.803158	0.290003	0.000601172	0.803505	0	0	0.693149		0		0	0
FG	LGBM	TANGERINE	0.71846	0.787798	0.00563699	0.718401	0.00203891	0.8	0.725389		0		0	0
FG	LGBM	TEA	0.84261	0.50252	0.00934578	0.844089	0.00434303	0.233333	0.830743	0.617297	0.00890621	0.834299	0.0103806	0.272727
FG	LGBM	TERPENIC	0.667772	0.74663	0.0141161	0.666954	0.013264	0.810714	0.649971	0.661476	0.0238568	0.650232	0.0130933	0.615385
FG	LGBM	THYME	0.90625	0.953184	0.00306774	0.906223	0.00306297	1	0.912493	0.831988	0.00504386	0.912968	0.00657895	0.5
FG	LGBM	TOASTED	0.96659	0.581556	0.00937872	0.966859	0.00901559	0.5	0.971215	0.401153	0.00148141	0.972334	0	0
FG	LGBM	TOBACCO	0.596213	0.705156	0.03266	0.596114	0.0168244	0.600833	0.659182	0.726577	0.0187571	0.659896	0.013468	0.571429
FG	LGBM	TOFFEE
FG	LGBM	TONKA	0.688352	0.239061	0.000984126	0.688848	0	0	0.833045	0.726671	0.00151286	0.833525	0	0
FG	LGBM	TROPICAL-FRUIT	0.644443	0.76228	0.101357	0.642421	0.0304288	0.785263	0.65688	0.792163	0.089649	0.655433	0.0214521	0.8125
FG	LGBM	TRUFFLE	0.981423	0.592313	0.00121632	0.981847	0	0	0.971215	0.996256	0.0714286	0.971198	0.0196078	1
FG	LGBM	TUBEROSE	0.77693	0.888433	0.00128958	0.776865	0.00128958	1	0.784111	0.734735	0.00207469	0.784562	0	0
FG	LGBM	UNPLEASANT	0.755183	0.759981	0.0819232	0.756356	0.0381432	0.674211	0.751295	0.687657	0.0560604	0.753201	0.0252874	0.578947
FG	LGBM	VALERIAN	0.856423	0.574762	0.000562398	0.85667	0	0	0.695452		0		0	0
FG	LGBM	VANILLA	0.916616	0.873742	0.397459	0.918517	0.0875651	0.733333	0.90616	0.902665	0.171141	0.906721	0.0529412	0.818182
FG	LGBM	VEGETABLE	0.722636	0.796071	0.084376	0.722838	0.0476601	0.711966	0.723661	0.783012	0.0933644	0.723995	0.0641283	0.711111
FG	LGBM	VERBENA	0.876728	0.241717	0.000369228	0.876981	0	0	0.764537	0.705069	0.00189036	0.764977	0	0
FG	LGBM	VETIVER	0.661137	0.717058	0.00698572	0.66116	0.00462292	0.633333	0.609096	0.7306	0.0110567	0.608545	0.0058651	0.8
FG	LGBM	VIOLET	0.543198	0.738938	0.0196907	0.54142	0.0106164	0.85	0.528497	0.709786	0.0165198	0.526925	0.00969697	0.8
FG	LGBM	WARM	0.53615	0.660659	0.0130483	0.535119	0.00854868	0.714286	0.54692	0.636381	0.0110033	0.546875	0.00634518	0.555556
FG	LGBM	WATERY	0.668051	0.472859	0.00142608	0.668485	0.0004329	0.1	0.583765	0.983871	0.0204082	0.583525	0.00138122	1
FG	LGBM	WAXY	0.574453	0.754356	0.0722886	0.564176	0.0639556	0.877198	0.579159	0.694271	0.060777	0.571258	0.0625815	0.8
FG	LGBM	WINE	0.721486	0.794811	0.0473139	0.720114	0.0415232	0.814762	0.712723	0.828774	0.0599399	0.710357	0.0462428	0.857143
FG	LGBM	WOODY	0.606138	0.693778	0.189652	0.596319	0.173503	0.685922	0.603915	0.708879	0.176697	0.592357	0.156785	0.712575
FG	LGBM	YEAST	0.933609	0.859389	0.00312182	0.933868	0.00134953	0.333333	0.8981		0		0	0
FG	LGBM	YLANG	0.947867	0.902921	0.0378288	0.948097	0.0174438	0.8	0.945884	0.839574	0.00215054	0.946429	0	0
MD	RF	ACIDIC	0.99496	0.751253	0.145709	0.998266	0.166667	0.08	0.995394	0.548719	0.00448109	0.998845	0	0
MD	RF	ALCOHOLIC	0.986031	0.862147	0.23735	0.993311	0.23934	0.23956	0.98388	0.788079	0.310977	0.992411	0.409091	0.375
MD	RF	ALDEHYDIC	0.980559	0.707308	0.100602	0.988229	0.100758	0.141026	0.97985	0.652475	0.0396864	0.986651	0.08	0.142857
MD	RF	ALLIACEOUS	0.993232	0.812049	0.188761	0.997973	0.283333	0.128571	0.994819	0.851576	0.220348	0.998843	0.333333	0.125
MD	RF	ALMOND	0.989775	0.699561	0.0674672	0.996953	0.0583333	0.04	0.988486	0.727585	0.0330559	0.994783	0.1	0.0833333
MD	RF	AMBER	0.981423	0.803992	0.16244	0.993137	0.227964	0.145789	0.983305	0.934854	0.222513	0.991269	0.25	0.263158
MD	RF	ANIMAL	0.976382	0.766237	0.197708	0.99061	0.295654	0.219692	0.97582	0.744355	0.202693	0.98484	0.1875	0.272727
MD	RF	ANISIC	0.986319	0.734389	0.16198	0.994619	0.205385	0.146154	0.981577	0.661449	0.0687834	0.994159	0.230769	0.12
MD	RF	APPLE	0.944124	0.810689	0.186994	0.958291	0.213088	0.41997	0.949338	0.8424	0.24434	0.957622	0.234043	0.578947
MD	RF	APRICOT	0.985455	0.669165	0.103079	0.989866	0.0737772	0.139286	0.982153	0.576067	0.0119166	0.98669	0.0416667	0.111111
MD	RF	AROMATIC	0.949597	0.609954	0.063513	0.969604	0.102288	0.137968	0.952216	0.617824	0.0413706	0.972877	0.08	0.097561
MD	RF	ARTEMISIA
MD	RF	BALSAMIC	0.959102	0.807578	0.325674	0.982509	0.428879	0.345098	0.950489	0.745815	0.166027	0.973278	0.210526	0.226415
MD	RF	BANANA	0.976238	0.701102	0.104333	0.981567	0.116575	0.292727	0.971215	0.647733	0.0376095	0.977378	0.0487805	0.153846
MD	RF	BASIL	0.998848	0.492074	0.000720046	0.999568	0	0	1		0		0	0
MD	RF	BERRY	0.971341	0.647072	0.112475	0.98261	0.158642	0.207619	0.966033	0.716512	0.112025	0.976676	0.0697674	0.136364
MD	RF	BLACKCURRANT	0.99928	0.49539	0.000432028	0.999712	0	0	0.999424		0		0	0
MD	RF	BLAND	0.988623	0.889737	0.269645	0.997963	0.303333	0.0847619	0.989062	0.94821	0.354982	0.997091	0.444444	0.222222
MD	RF	BLUEBERRY	0.998416	0.492507	0.000576037	0.998991	0	0	0.998273	0.493376	0.000575705	0.998848	0	0
MD	RF	BRANDY	0.988911	0.559339	0.0218631	0.992198	0	0	0.985607	0.727712	0.0326506	0.987305	0.0434783	0.25
MD	RF	BREAD	0.997408	0.637201	0.0253671	0.998846	0	0	0.99597	0.62531	0.0239463	1	0	0
MD	RF	BURNT	0.989631	0.73851	0.0414987	0.995797	0.0619048	0.0444444	0.983305	0.640482	0.0556549	0.995914	0.222222	0.0833333
MD	RF	BUTTERSCOTCH
MD	RF	BUTTERY	0.983871	0.758713	0.107277	0.990991	0.16188	0.192308	0.98388	0.69818	0.0606712	0.990714	0.111111	0.142857
MD	RF	CABBAGE	0.9964	0.682832	0.0468473	0.999567	0	0	0.997121	0.883314	0.271886	0.999423	0.5	0.2
MD	RF	CAMPHORACEOUS	0.971919	0.787642	0.296969	0.986175	0.336739	0.303448	0.974093	0.810558	0.23052	0.98422	0.228571	0.307692
MD	RF	CARAMEL	0.969182	0.797246	0.206259	0.987763	0.265502	0.186932	0.966033	0.80134	0.215681	0.986407	0.28125	0.2
MD	RF	CARAWAY	0.997552	0.642611	0.150864	0.998414	0.15	0.3	0.998273	0.999136	0.25	0.998272	0.25	1
MD	RF	CARNATION	0.998848	0.491715	0.000576037	0.999424	0	0	0.998849	0.493372	0.00115141	1	0	0
MD	RF	CARROT	0.999424	0.493805	0.000432028	0.999856	0	0	0.998849		0		0	0
MD	RF	CEDARWOOD	0.995824	0.831487	0.208231	0.998121	0.366667	0.3	0.99597	0.735358	0.251151	0.997115	0.285714	0.5
MD	RF	CELERY	0.997984	0.69243	0.165006	0.998991	0.116667	0.2	0.995394	0.659938	0.056707	0.997116	0	0
MD	RF	CHAMOMILE	0.995392	0.633493	0.0512623	0.99697	0.0952381	0.133333	0.99597	0.481556	0.00115141	0.997118	0	0
MD	RF	CHEESY	0.985599	0.793923	0.248534	0.992576	0.335828	0.33619	0.989637	0.74058	0.207403	0.993056	0.2	0.333333
MD	RF	CHEMICAL	0.948445	0.743576	0.113959	0.978238	0.13802	0.0978723	0.943005	0.699408	0.0797292	0.97204	0.0784314	0.0714286
MD	RF	CHERRY	0.99568	0.651185	0.15684	0.998699	0.233333	0.13	0.996546	0.642885	0.0925806	0.999422	0.5	0.166667
MD	RF	CHILLI-PEPPER
MD	RF	CHOCOLATE	0.995536	0.462605	0.0025921	0.998123	0	0	0.994819	0.595643	0.0517271	0.996538	0.142857	0.25
MD	RF	CINNAMON	0.998272	0.793654	0.364986	0.999135	0.566667	0.4	0.996546	0.617931	0.0642271	0.998269	0.25	0.25
MD	RF	CITRONELLA
MD	RF	CITRUS	0.929866	0.771571	0.293765	0.961232	0.349434	0.366309	0.937248	0.825555	0.292413	0.960843	0.336735	0.428571
MD	RF	CLEAN	0.994528	0.75836	0.200685	0.997541	0.339048	0.3	0.993092	0.612346	0.147346	0.99942	0.75	0.214286
MD	RF	CLOVE	0.998272	0.584357	0.0575307	0.999424	0	0	0.996546	0.586143	0.202303	0.998845	0.333333	0.2
MD	RF	COCOA	0.992368	0.620617	0.12287	0.995662	0.165214	0.206667	0.990789	0.634219	0.118969	0.993068	0.142857	0.333333
MD	RF	COCONUT	0.99064	0.759149	0.144344	0.99421	0.231551	0.307143	0.987334	0.646377	0.177705	0.993043	0.142857	0.166667
MD	RF	COFFEE	0.993231	0.781504	0.11756	0.997973	0.133333	0.0571429	0.993092	0.659088	0.132045	0.99653	0.25	0.25
MD	RF	COGNAC	0.994672	0.487886	0.00144009	0.996106	0	0	0.99194	0.490757	0.00345423	0.995378	0	0
MD	RF	COOKED	0.990208	0.646897	0.0940916	0.994645	0.0702381	0.0904762	0.991364	0.590955	0.0125967	0.993653	0	0
MD	RF	COOLING	0.992224	0.691392	0.156393	0.995517	0.142424	0.233333	0.995394	0.724479	0.324062	0.998265	0.5	0.375
MD	RF	CORIANDER	0.998848	0.831461	0.416811	0.998992	0.416667	0.666667	0.998849	0.496256	0.000575705	0.999424	0	0
MD	RF	CORN	0.999712	0.496255	0.000288018	1	0	0	0.999424	0.49568	0.000575705	1	0	0
MD	RF	CORTEX	0.995679	0.582728	0.0255817	0.996971	0.0485714	0.2	0.992516	0.478625	0.00345423	0.995956	0	0
MD	RF	COUMARIN	0.998128	0.48558	0.001296	0.999423	0	0	0.998849	0.989481	0.0739348	1	0	0
MD	RF	CREAMY	0.980127	0.668542	0.0732918	0.989656	0.158484	0.1625	0.976396	0.661064	0.0578024	0.984884	0.0714286	0.117647
MD	RF	CUCUMBER	0.993088	0.715287	0.246108	0.994656	0.201801	0.45	0.99597	0.9974	0.714286	0.996534	0.454545	0.833333
MD	RF	CUMIN	0.997552	0.538646	0.0100989	0.998702	0	0	0.999424	0.980127	0.027027	1	0	0
MD	RF	CYCLAMEN	0.999568	0.49503	0.000288018	0.999856	0	0	0.999424	0.495392	0.000575705	1	0	0
MD	RF	DAIRY	0.988336	0.586652	0.0364422	0.993482	0.0798291	0.1	0.988486	0.619969	0.0115081	0.991912	0	0
MD	RF	DRY	0.989919	0.668331	0.0210414	0.994646	0	0	0.991364	0.574749	0.0612949	0.995949	0.125	0.111111
MD	RF	EARTHY	0.935916	0.715322	0.174614	0.968675	0.244165	0.220656	0.929764	0.682361	0.140916	0.963877	0.189189	0.184211
MD	RF	ETHEREAL	0.96731	0.738618	0.150499	0.98471	0.157534	0.13399	0.957398	0.815266	0.248726	0.979834	0.244444	0.215686
MD	RF	EUCALYPTUS	0.999136	0.696398	0.300432	0.999568	0.2	0.4	0.998849		0		0	0
MD	RF	FATTY	0.926266	0.835895	0.310088	0.954059	0.378293	0.461474	0.91825	0.864649	0.33659	0.936778	0.341772	0.586957
MD	RF	FENUGREEK	0.999568	0.496975	0.000288018	0.999856	0	0	0.999424		0		0	0
MD	RF	FERMENTED	0.994384	0.581705	0.0107875	0.997832	0	0	0.989637	0.578832	0.0203038	0.994792	0	0
MD	RF	FISHY	0.982431	0.758156	0.118082	0.990262	0.115802	0.125641	0.98388	0.824028	0.0935466	0.988413	0.130435	0.272727
MD	RF	FLORAL	0.840582	0.799535	0.457874	0.924824	0.466526	0.368237	0.841105	0.808374	0.477448	0.92646	0.513636	0.400709
MD	RF	FOLIAGE	0.998128	0.643295	0.300864	0.998991	0.4	0.3	0.995394	0.489043	0.00172712	0.997116	0	0
MD	RF	FOOD	0.991792	0.635398	0.0297081	0.996526	0.0733333	0.0571429	0.991364	0.647629	0.0453732	0.995373	0.111111	0.125
MD	RF	FRESH	0.952189	0.579736	0.0445919	0.969269	0.0870929	0.139163	0.947611	0.573099	0.0444088	0.96416	0.0757576	0.142857
MD	RF	FRUITY	0.78744	0.804986	0.610436	0.862123	0.595529	0.575452	0.814623	0.831692	0.672827	0.874238	0.618938	0.630588
MD	RF	FUNGAL	0.999568	0.494381	0.000432028	1	0	0	0.998849	0.494816	0.000575705	0.999424	0	0
MD	RF	GALBANUM	0.999136	0.693729	0.30072	0.999856	0.3	0.4	0.999424	0.999424	0.5	0.999424	0.5	1
MD	RF	GARDENIA	0.99856	0.490631	0.000864035	0.999424	0	0	0.998273		0		0	0
MD	RF	GARLIC	0.989775	0.92046	0.420085	0.996799	0.522222	0.320952	0.989637	0.956036	0.305631	0.996512	0.454545	0.294118
MD	RF	GASSY	0.990064	0.678697	0.0262969	0.994647	0	0	0.990789	0.573428	0.00348768	0.993076	0	0
MD	RF	GERANIUM	0.993088	0.696806	0.0692101	0.996963	0.09	0.0666667	0.989637	0.722923	0.0873152	0.995362	0.2	0.166667
MD	RF	GINGER	0.999424	0.495606	0.000432028	0.999856	0	0	0.999424	0.49856	0.000575705	1	0	0
MD	RF	GOURMAND	0.998128	0.487966	0.000720046	0.998847	0	0	0.997697	0.486167	0.00115141	0.998847	0	0
MD	RF	GRAPE	0.989343	0.704463	0.0993705	0.994065	0.0725275	0.0785714	0.98791	0.630337	0.0380221	0.992477	0.0714286	0.111111
MD	RF	GRAPEFRUIT	0.994528	0.748594	0.164233	0.998409	0.2	0.133333	0.994819	0.617547	0.13145	0.998266	0.25	0.142857
MD	RF	GRASSY	0.977679	0.677605	0.0549944	0.984164	0.124228	0.247436	0.97179	0.563226	0.0775794	0.979663	0.0540541	0.125
MD	RF	GREEN	0.786147	0.747107	0.41741	0.871754	0.437092	0.42209	0.773748	0.743185	0.426503	0.857451	0.435897	0.439655
MD	RF	HAY	0.992223	0.71336	0.166705	0.99595	0.145238	0.161905	0.989062	0.739954	0.159095	0.997096	0.166667	0.0666667
MD	RF	HERBAL	0.89862	0.657367	0.129499	0.951109	0.149133	0.122727	0.889465	0.712404	0.175344	0.941939	0.175439	0.169492
MD	RF	HONEY	0.979839	0.720141	0.141891	0.989647	0.184113	0.199346	0.981002	0.783152	0.0511219	0.987819	0.0454545	0.0769231
MD	RF	INCENSE	0.999424	0.696541	0.400432	0.999856	0.4	0.4	0.998849		0		0	0
MD	RF	INDOLIC
MD	RF	JASMIN	0.987471	0.728949	0.0940856	0.996945	0.16381	0.0571429	0.984456	0.690827	0.180655	0.993593	0.266667	0.2
MD	RF	JUICY	0.999136	0.495462	0.000432028	0.999568	0	0	0.999424		0		0	0
MD	RF	JUNIPER	0.999712	0.995174	0.111364	1	0	0	0.999424		0		0	0
MD	RF	LACTONIC	0.996544	0.620686	0.0327979	0.998269	0	0	0.996546	0.481567	0.000575705	0.99712	0	0
MD	RF	LAVENDER	0.995824	0.63332	0.0915891	0.99769	0.186667	0.25	0.99597	0.998703	0.416667	0.995965	0.222222	1
MD	RF	LEATHERY	0.995392	0.618726	0.0403413	0.9987	0	0	0.994819	0.781008	0.451021	0.998263	0.571429	0.4
MD	RF	LEMON	0.96803	0.601597	0.045427	0.983883	0.0551728	0.0594203	0.954519	0.652154	0.110954	0.970588	0.137931	0.216216
MD	RF	LEMONGRASS
MD	RF	LICORICE	0.99712	0.686121	0.0178869	0.998414	0	0	0.997121	0.481546	0.00172712	0.998847	0	0
MD	RF	LIGHT	0.999568	0.497551	0.000288018	0.999856	0	0	0.998849	0.493952	0.000575705	0.999424	0	0
MD	RF	LILY	0.994384	0.562323	0.0069883	0.997832	0	0	0.994243	0.605409	0.0101466	0.998266	0	0
MD	RF	LIME	0.998992	0.492435	0.000576037	0.999568	0	0	0.999424		0		0	0
MD	RF	MALTY	0.995824	0.726961	0.157461	0.998267	0.15	0.116667	0.996546	0.893072	0.291846	0.997113	0.444444	0.8
MD	RF	MAPLE	0.998992	0.795604	0.135137	0.999712	0	0	0.998849		0		0	0
MD	RF	MARINE	0.997408	0.474964	0.00201605	0.999423	0	0	0.996546	0.863676	0.165159	0.998846	0	0
MD	RF	MEATY	0.965727	0.871021	0.246638	0.986837	0.274395	0.186637	0.970063	0.853499	0.258908	0.987036	0.3125	0.25
MD	RF	MEDICINAL	0.976239	0.730682	0.0653945	0.98601	0.118624	0.158088	0.980426	0.839466	0.199104	0.988345	0.259259	0.333333
MD	RF	MELON	0.981854	0.770538	0.229351	0.985509	0.153628	0.397222	0.973518	0.681464	0.141549	0.979651	0.146341	0.352941
MD	RF	METALLIC	0.988623	0.616031	0.0971661	0.994924	0.125	0.1	0.986759	0.638448	0.0806492	0.991314	0.117647	0.2
MD	RF	MILD	0.991072	0.6899	0.108427	0.997825	0.333333	0.06	0.987334	0.724436	0.0557691	0.997673	0	0
MD	RF	MILKY	0.990063	0.646363	0.0591154	0.994357	0.0515152	0.0904762	0.993092	0.649761	0.0560628	0.997108	0.166667	0.125
MD	RF	MINTY	0.964717	0.810018	0.3459	0.981721	0.431116	0.432558	0.972366	0.813383	0.338741	0.985233	0.456522	0.477273
MD	RF	MOSSY	0.993375	0.607366	0.0275066	0.996533	0	0	0.993092	0.718407	0.0162926	0.995384	0	0
MD	RF	MUGUET	0.998848	0.488325	0.000864035	0.999712	0	0	0.999424	0.830546	0.667242	1	1	0.666667
MD	RF	MUSHROOM	0.990928	0.624564	0.0534697	0.995224	0.108889	0.119048	0.988486	0.658487	0.117551	0.9942	0.230769	0.230769
MD	RF	MUSK	0.986175	0.871356	0.505537	0.995894	0.67119	0.451667	0.98388	0.91136	0.512187	0.992974	0.52	0.448276
MD	RF	MUSTY	0.945853	0.670333	0.0806478	0.970161	0.141735	0.158537	0.941854	0.658298	0.098852	0.966252	0.0655738	0.0833333
MD	RF	NARCISSUS	0.998416	0.485223	0.00115201	0.999568	0	0	0.997121	0.486448	0.00172712	0.998847	0	0
MD	RF	NEROLI	0.99856	0.685039	0.0423791	1	0	0	0.996546	0.482411	0.00172712	0.99827	0	0
MD	RF	NEUTRAL
MD	RF	NUTTY	0.959102	0.788752	0.211709	0.981457	0.256585	0.216951	0.948762	0.726664	0.196806	0.981381	0.311111	0.194444
MD	RF	ODORLESS	0.940524	0.969314	0.856661	0.971477	0.813897	0.753077	0.946459	0.971404	0.880534	0.97	0.807692	0.797468
MD	RF	OILY	0.941676	0.753896	0.201731	0.968366	0.274111	0.292189	0.925734	0.756404	0.174597	0.955422	0.229167	0.285714
MD	RF	ONION	0.988335	0.861963	0.296052	0.996361	0.414394	0.240952	0.986759	0.919135	0.2369	0.994186	0.285714	0.235294
MD	RF	ORANGE
MD	RF	ORIENTAL	0.998128	0.493445	0.000432028	0.998559	0	0	0.996546	0.494816	0.000575705	0.99712	0	0
MD	RF	OTHERS	0.842744	0.652582	0.22102	0.926174	0.270317	0.209171	0.830743	0.612518	0.186752	0.908209	0.211111	0.2
MD	RF	OZONIC	0.99424	0.732599	0.0583275	0.997255	0.116667	0.09	0.991364	0.782426	0.125967	0.995947	0.222222	0.2
MD	RF	PASSIONFRUIT	0.999424	0.493878	0.000288018	0.999712	0	0	1		0		0	0
MD	RF	PATCHOULI	0.99712	0.857541	0.217347	0.99899	0	0	0.997121	0.74121	0.0630757	0.998271	0	0
MD	RF	PEA
MD	RF	PEACH	0.987327	0.685992	0.0486114	0.993188	0.0698485	0.0888889	0.990789	0.719706	0.0868657	0.991922	0.125	0.5
MD	RF	PEANUT	0.999136	0.488401	0.000576037	0.999712	0	0	0.997697	0.994906	0.367816	0.999423	0	0
MD	RF	PEAR	0.977534	0.718276	0.106544	0.983154	0.132328	0.307576	0.973518	0.818066	0.276115	0.976259	0.108696	0.5
MD	RF	PEONY	0.999424	0.494958	0.000432028	0.999856	0	0	0.998849		0		0	0
MD	RF	PEPPER	0.997264	0.478437	0.00158408	0.998846	0	0	0.994819	0.478361	0.00230282	0.997115	0	0
MD	RF	PEPPERMINT	0.997552	0.897838	0.223477	0.997694	0.19	0.8	0.997697	0.49654	0.00172712	0.999423	0	0
MD	RF	PEPPERY	0.999136	0.492003	0.000576037	0.999712	0	0	0.998849	0.493088	0.000575705	0.999424	0	0
MD	RF	PETITGRAIN	0.998848	0.693443	0.0626543	0.999568	0	0	0.998273	0.493084	0.00115141	0.999424	0	0
MD	RF	PHENOLIC	0.985887	0.823462	0.252167	0.99548	0.392582	0.211765	0.981577	0.804353	0.195216	0.995897	0.461538	0.193548
MD	RF	PINE	0.977822	0.782857	0.206482	0.986447	0.188418	0.256618	0.981577	0.78317	0.34262	0.988921	0.321429	0.409091
MD	RF	PINEAPPLE	0.970045	0.783789	0.126078	0.979281	0.145173	0.266667	0.971215	0.758372	0.181167	0.978451	0.159091	0.35
MD	RF	PLASTIC	0.998704	0.637281	0.0176131	0.999568	0	0	0.999424		0		0	0
MD	RF	PLUM	0.994095	0.564602	0.00730753	0.996679	0	0	0.993667	0.480347	0.00402994	0.997688	0	0
MD	RF	POPCORN	0.980703	0.713142	0.108061	0.98808	0.137013	0.2	0.978123	0.740844	0.05638	0.986063	0.04	0.0666667
MD	RF	POTATO	0.997984	0.488035	0.00100802	0.998991	0	0	0.996546	0.489325	0.00230282	0.998846	0	0
MD	RF	POWDERY	0.979839	0.748873	0.144663	0.988918	0.223361	0.255556	0.97985	0.791773	0.13801	0.988352	0.2	0.25
MD	RF	POWERFUL	0.99928	0.490849	0.000720046	1	0	0	0.999424		0		0	0
MD	RF	PUNGENT	0.97307	0.762676	0.15807	0.986243	0.157606	0.161265	0.970639	0.804146	0.0873101	0.985957	0.04	0.0357143
MD	RF	RADISH	0.99784	0.687459	0.121735	0.998991	0	0	0.997121	0.736744	0.021409	0.998271	0	0
MD	RF	RASPBERRY	0.997408	0.665976	0.323662	0.998845	0.45	0.366667	0.998273	0.96659	0.012987	0.998848	0	0
MD	RF	RESINOUS	0.993808	0.520482	0.00578125	0.99711	0	0	0.987334	0.668187	0.0199835	0.990185	0	0
MD	RF	RHUBARB
MD	RF	RIPE	0.997984	0.534605	0.00717846	0.999423	0	0	0.993667	0.607504	0.0125451	0.998265	0	0
MD	RF	ROASTED	0.976095	0.806452	0.163104	0.991787	0.211233	0.127692	0.97985	0.858586	0.165182	0.992389	0.35	0.241379
MD	RF	ROOTY	0.994959	0.592117	0.00627185	0.997545	0	0	0.994819	0.733429	0.0390372	0.995965	0	0
MD	RF	ROSE	0.942684	0.80298	0.211634	0.970915	0.26285	0.255556	0.945308	0.769128	0.204059	0.972472	0.269841	0.257576
MD	RF	ROSEMARY	0.999568	0.492508	0.000432028	1	0	0	0.998849	0.494528	0.000575705	0.999424	0	0
MD	RF	RUBBERY	0.998416	0.486741	0.000720046	0.999135	0	0	0.998849	0.999424	0.5	0.999424	0	0
MD	RF	RUM	0.993664	0.684871	0.0748096	0.99639	0.05	0.05	0.994819	0.6074	0.0103478	0.997115	0	0
MD	RF	SAFFRON	0.999568	0.494525	0.000432028	1	0	0	1		0		0	0
MD	RF	SAGE	0.997408	0.635073	0.0555536	0.998846	0	0	0.997697		0		0	0
MD	RF	SANDALWOOD	0.994239	0.788488	0.256699	0.998119	0.4	0.2	0.994819	0.820961	0.223589	0.997111	0.285714	0.333333
MD	RF	SAVORY	0.993376	0.762968	0.146722	0.998262	0.206667	0.132143	0.992516	0.604459	0.0428771	0.998263	0	0
MD	RF	SEAWEED	0.999424	0.496471	0.000288018	0.999712	0	0	0.999424	0.748127	0.500576	1	1	0.5
MD	RF	SHARP	0.987904	0.537449	0.00896133	0.99219	0	0	0.985607	0.588333	0.0328859	0.991884	0.0666667	0.0833333
MD	RF	SMOKY	0.99136	0.717205	0.0598209	0.996957	0.144444	0.0916667	0.99194	0.431333	0.00230282	0.99423	0	0
MD	RF	SOAPY	0.997696	0.639004	0.096008	0.998846	0.15	0.2	0.995394	0.995389	0.2	0.995389	0.2	1
MD	RF	SOFT	0.998848	0.49575	0.000432028	0.99928	0	0	0.998273		0		0	0
MD	RF	SOUR	0.993232	0.728863	0.100219	0.997685	0.116667	0.0904762	0.99597	0.775058	0.211866	0.997691	0.333333	0.4
MD	RF	SPEARMINT	0.996112	0.643044	0.30072	0.996828	0.124848	0.3	0.997697	0.99856	0.2	0.997696	0.2	1
MD	RF	SPICY	0.942108	0.750314	0.246107	0.971652	0.342173	0.31403	0.939551	0.768413	0.268483	0.969128	0.378049	0.364706
MD	RF	STRAWBERRY	0.997552	0.649762	0.0610878	0.999423	0	0	0.997697	0.811803	0.0358786	0.999423	0	0
MD	RF	SULFUROUS	0.961981	0.955378	0.524823	0.986202	0.538114	0.376948	0.969488	0.963966	0.554322	0.988031	0.622642	0.5
MD	RF	SWEET	0.869096	0.625037	0.145589	0.930835	0.184738	0.176091	0.864134	0.654722	0.165907	0.927536	0.201389	0.193333
MD	RF	SWEET-PEA
MD	RF	TAGETES	0.998992	0.494741	0.000432028	0.999424	0	0	1		0		0	0
MD	RF	TANGERINE	0.997696	0.491714	0.000720046	0.998414	0	0	0.997697		0		0	0
MD	RF	TEA	0.996976	0.626862	0.101139	0.999134	0.3	0.116667	0.993667	0.618482	0.165212	0.998841	0.5	0.181818
MD	RF	TERPENIC	0.984735	0.660681	0.0682441	0.988995	0.0960294	0.214286	0.98388	0.68557	0.0452653	0.989559	0.142857	0.230769
MD	RF	THYME	0.998704	0.999352	0.183333	0.998704	0.183333	1	0.997697	0.497406	0.00115141	0.998847	0	0
MD	RF	TOASTED	0.999568	0.74647	0.375288	0.999856	0.375	0.5	0.998849	0.492795	0.00115141	1	0	0
MD	RF	TOBACCO	0.983727	0.753043	0.107828	0.993446	0.184659	0.1275	0.986183	0.806463	0.0910414	0.992455	0.1875	0.214286
MD	RF	TOFFEE
MD	RF	TONKA	0.998416	0.593299	0.0672427	0.999135	0	0	0.998849	0.493664	0.000575705	0.999424	0	0
MD	RF	TROPICAL-FRUIT	0.968029	0.717002	0.0680687	0.980135	0.0811603	0.123158	0.968336	0.702607	0.0298658	0.976177	0.0465116	0.125
MD	RF	TRUFFLE	0.999424	0.494741	0.000432028	0.999856	0	0	0.999424	1	1	0.999424	0.5	1
MD	RF	TUBEROSE	0.999712	0.495967	0.000288018	1	0	0	0.998849	0.493952	0.000575705	0.999424	0	0
MD	RF	UNPLEASANT	0.977678	0.767812	0.099722	0.990214	0.138547	0.102632	0.978123	0.672784	0.0305458	0.988359	0.047619	0.0526316
MD	RF	VALERIAN	0.999424	0.497191	0.000288018	0.999712	0	0	0.998849		0		0	0
MD	RF	VANILLA	0.988047	0.836078	0.270467	0.996508	0.318095	0.170476	0.986183	0.878805	0.114168	0.991309	0.117647	0.181818
MD	RF	VEGETABLE	0.969614	0.763857	0.127488	0.984293	0.207417	0.212251	0.963731	0.740563	0.142149	0.98227	0.285714	0.266667
MD	RF	VERBENA	0.999712	0.497263	0.000288018	1	0	0	0.999424	0.49568	0.000575705	1	0	0
MD	RF	VETIVER	0.996688	0.712275	0.0471235	0.999134	0	0	0.995394	0.789838	0.269779	0.997113	0.285714	0.4
MD	RF	VIOLET	0.985599	0.652628	0.0767234	0.990151	0.104125	0.2	0.989062	0.886364	0.376663	0.990735	0.304348	0.7
MD	RF	WARM	0.989776	0.700614	0.149581	0.993483	0.252541	0.339286	0.985607	0.507684	0.00538811	0.990741	0	0
MD	RF	WATERY	0.998848	0.486091	0.000864035	0.999712	0	0	0.998849	0.484447	0.000575705	0.999424	0	0
MD	RF	WAXY	0.942252	0.808624	0.213406	0.963074	0.229069	0.328792	0.947611	0.821059	0.24563	0.964818	0.321839	0.466667
MD	RF	WINE	0.968462	0.65469	0.0721298	0.980707	0.102623	0.146667	0.968912	0.799977	0.13866	0.97835	0.229167	0.392857
MD	RF	WOODY	0.877161	0.801277	0.411325	0.936923	0.434534	0.391546	0.88601	0.836256	0.435503	0.93121	0.416216	0.461078
MD	RF	YEAST	0.99928	0.494021	0.000432028	0.999712	0	0	0.999424		0		0	0
MD	RF	YLANG	0.998416	0.485655	0.00115201	0.999568	0	0	0.998273	0.486175	0.000575705	0.998848	0	0
MD	XGB	ACIDIC	0.996112	0.775792	0.150316	0.999277	0.35	0.12	0.994819	0.64534	0.00764475	0.998267	0	0
MD	XGB	ALCOHOLIC	0.988767	0.932962	0.269113	0.996364	0.339145	0.206593	0.988486	0.919841	0.406086	0.998832	0.75	0.25
MD	XGB	ALDEHYDIC	0.988479	0.797714	0.0765229	0.996949	0.223333	0.0628205	0.990789	0.756094	0.0707915	0.998259	0.25	0.0714286
MD	XGB	ALLIACEOUS	0.993664	0.90491	0.194092	0.998262	0.293333	0.153571	0.994819	0.938693	0.192249	0.998843	0.333333	0.125
MD	XGB	ALMOND	0.991215	0.764063	0.0986645	0.998404	0.08	0.04	0.99194	0.830507	0.0671477	0.998261	0.25	0.0833333
MD	XGB	AMBER	0.984591	0.856668	0.182235	0.996787	0.285714	0.112632	0.985607	0.93899	0.155907	0.995343	0.2	0.105263
MD	XGB	ANIMAL	0.979263	0.799174	0.184717	0.995012	0.332576	0.141846	0.986183	0.736615	0.165245	0.997668	0.333333	0.0909091
MD	XGB	ANISIC	0.990064	0.7934	0.2139	0.998109	0.449048	0.176923	0.985032	0.763925	0.129407	0.998832	0.333333	0.04
MD	XGB	APPLE	0.971054	0.887129	0.206341	0.994675	0.331883	0.098048	0.97582	0.92391	0.22782	0.995291	0.333333	0.105263
MD	XGB	APRICOT	0.993376	0.839761	0.0767079	0.998407	0.0285714	0.025	0.994819	0.726595	0.0324099	1	0	0
MD	XGB	AROMATIC	0.974222	0.666399	0.0594969	0.998229	0	0	0.974093	0.623353	0.0568598	0.997642	0	0
MD	XGB	ARTEMISIA
MD	XGB	BALSAMIC	0.963422	0.840656	0.324296	0.990731	0.50923	0.247059	0.966609	0.815461	0.214206	0.99228	0.380952	0.150943
MD	XGB	BANANA	0.990783	0.834474	0.0796668	0.998549	0	0	0.991364	0.90958	0.0500144	0.99884	0	0
MD	XGB	BASIL	0.99928	0.555568	0.00315902	1	0	0	1		0		0	0
MD	XGB	BERRY	0.984879	0.70616	0.157461	0.997954	0.454286	0.0995238	0.984456	0.768102	0.0884131	0.995335	0.272727	0.136364
MD	XGB	BLACKCURRANT	0.999568	0.5	0.000432028	1	0	0	1		0		0	0
MD	XGB	BLAND	0.989056	0.91666	0.34005	0.996945	0.457937	0.225714	0.98791	0.939354	0.389926	0.995346	0.384615	0.277778
MD	XGB	BLUEBERRY	0.999424	0.0963256	0.000625088	1	0	0	0.999424	0.0711406	0.000619195	1	0	0
MD	XGB	BRANDY	0.996688	0.796619	0.183867	0.999855	0.1	0.04	0.997697	0.899885	0.103954	1	0	0
MD	XGB	BREAD	0.998128	0.702838	0.0530307	0.999567	0	0	0.99597	0.706482	0.0146372	1	0	0
MD	XGB	BURNT	0.990783	0.83624	0.0454366	0.997101	0.0333333	0.0222222	0.985607	0.837651	0.0891674	0.999416	0	0
MD	XGB	BUTTERSCOTCH
MD	XGB	BUTTERY	0.989199	0.786822	0.119061	0.99782	0.116667	0.0320513	0.990789	0.704212	0.0547285	0.998259	0.25	0.0714286
MD	XGB	CABBAGE	0.996544	0.902555	0.144698	0.999711	0	0	0.995394	0.895901	0.279126	0.997691	0.2	0.2
MD	XGB	CAMPHORACEOUS	0.979119	0.830476	0.282317	0.995147	0.505128	0.227586	0.98388	0.82626	0.240581	0.996493	0.4	0.153846
MD	XGB	CARAMEL	0.974511	0.833485	0.219249	0.994693	0.350769	0.124811	0.97582	0.828382	0.2552	0.995863	0.588235	0.222222
MD	XGB	CARAWAY	0.998848	0.693955	0.210541	0.999856	0.1	0.2	0.998273	0.999136	0.25	0.998272	0.25	1
MD	XGB	CARNATION	0.999424	0.486239	0.00123819	1	0	0	0.998849	0.819452	0.00934881	1	0	0
MD	XGB	CARROT	0.999568	0.5	0.000432028	1	0	0	1		0		0	0
MD	XGB	CEDARWOOD	0.995824	0.854095	0.192406	0.998844	0.2	0.09	0.997697	0.945254	0.212246	0.999423	0.5	0.25
MD	XGB	CELERY	0.998992	0.797477	0.248588	1	0.4	0.2	0.997121	0.95098	0.127091	0.998847	0	0
MD	XGB	CHAMOMILE	0.997984	0.74098	0.132058	0.999856	0	0	0.998849	0.773631	0.00376784	1	0	0
MD	XGB	CHEESY	0.989487	0.869089	0.300637	0.997525	0.551818	0.242857	0.99597	0.872975	0.249631	0.999421	0.75	0.333333
MD	XGB	CHEMICAL	0.962414	0.771098	0.150308	0.993292	0.290588	0.0808511	0.964306	0.72707	0.141211	0.994051	0.285714	0.0714286
MD	XGB	CHERRY	0.996256	0.726839	0.133746	0.999277	0.4	0.13	0.996546	0.715194	0.0658722	1	0	0
MD	XGB	CHILLI-PEPPER
MD	XGB	CHOCOLATE	0.996544	0.505389	0.00370198	0.999134	0	0	0.998273	0.494085	0.251901	1	1	0.25
MD	XGB	CINNAMON	0.998992	0.923395	0.429853	0.999856	0.8	0.4	0.997697	0.635531	0.127702	0.999423	0.5	0.25
MD	XGB	CITRONELLA
MD	XGB	CITRUS	0.946285	0.799466	0.283321	0.988598	0.493869	0.18582	0.960852	0.871519	0.355048	0.992169	0.628571	0.285714
MD	XGB	CLEAN	0.995824	0.738185	0.256703	0.999422	0.466667	0.166667	0.993667	0.763867	0.247649	1	1	0.214286
MD	XGB	CLOVE	0.998848	0.636888	0.0224556	1	0	0	0.997121	0.966628	0.270034	1	0	0
MD	XGB	COCOA	0.994816	0.716819	0.115149	0.998554	0.2	0.106667	0.995394	0.614818	0.0816954	0.998267	0.25	0.166667
MD	XGB	COCONUT	0.994528	0.876733	0.232593	0.998987	0.516667	0.139286	0.99194	0.832174	0.181113	0.998261	0.25	0.0833333
MD	XGB	COFFEE	0.993376	0.905608	0.112187	0.998263	0.0666667	0.0285714	0.994243	0.922643	0.216394	0.998265	0.25	0.125
MD	XGB	COGNAC	0.998416	0.865207	0.0151339	0.999856	0	0	0.996546	0.936982	0.049953	1	0	0
MD	XGB	COOKED	0.99352	0.789527	0.065327	0.997974	0.18	0.0904762	0.996546	0.668999	0.0114142	0.998846	0	0
MD	XGB	COOLING	0.995392	0.77352	0.144912	0.999422	0.25	0.0666667	0.995394	0.632338	0.246486	0.999422	0.5	0.125
MD	XGB	CORIANDER	0.999568	0.5	0.000432028	1	0	0	0.999424	0.641417	0.00160256	1	0	0
MD	XGB	CORN	0.999712	0.5	0.000288018	1	0	0	0.999424	0.5	0.000575705	1	0	0
MD	XGB	CORTEX	0.998416	0.531682	0.201951	0.999712	0.4	0.2	0.995394	0.434094	0.0040462	0.998845	0	0
MD	XGB	COUMARIN	0.998704	0.684968	0.00441266	1	0	0	0.998849	0.985735	0.120833	1	0	0
MD	XGB	CREAMY	0.988191	0.69964	0.125326	0.99898	0.316667	0.0625	0.990213	0.738252	0.0797745	1	0	0
MD	XGB	CUCUMBER	0.99712	0.836964	0.229572	0.999422	0.566667	0.2	0.996546	0.985846	0.431883	0.999422	0.5	0.166667
MD	XGB	CUMIN	0.99856	0.531277	0.0126696	0.999712	0	0	0.999424	0.872984	0.0045045	1	0	0
MD	XGB	CYCLAMEN	0.999712	0.5	0.000288018	1	0	0	0.999424	0.5	0.000575705	1	0	0
MD	XGB	DAIRY	0.992656	0.820358	0.0375255	0.998407	0	0	0.994243	0.696996	0.0169491	0.997689	0	0
MD	XGB	DRY	0.99352	0.672246	0.0190323	0.998264	0	0	0.994243	0.68541	0.0537211	0.999421	0	0
MD	XGB	EARTHY	0.952765	0.74316	0.205196	0.991566	0.397368	0.105355	0.950489	0.741476	0.184682	0.991571	0.222222	0.0526316
MD	XGB	ETHEREAL	0.977391	0.810501	0.181815	0.995736	0.321667	0.0990148	0.972942	0.892413	0.337504	0.997628	0.666667	0.156863
MD	XGB	EUCALYPTUS	0.99928	0.866787	0.4056	1	0	0	0.999424		0		0	0
MD	XGB	FATTY	0.942541	0.858646	0.360322	0.98428	0.488903	0.244823	0.949914	0.866024	0.420596	0.98845	0.55814	0.26087
MD	XGB	FENUGREEK	0.999712	0.5	0.000288018	1	0	0	1		0		0	0
MD	XGB	FERMENTED	0.995392	0.703764	0.0159257	0.998844	0	0	0.993092	0.771091	0.0213784	0.998264	0	0
MD	XGB	FISHY	0.990783	0.814974	0.192961	0.998837	0.45	0.108974	0.994243	0.819472	0.299471	0.998841	0.6	0.272727
MD	XGB	FLORAL	0.856999	0.826788	0.481344	0.956899	0.551836	0.296858	0.856649	0.833383	0.507438	0.960137	0.610738	0.322695
MD	XGB	FOLIAGE	0.998848	0.856381	0.0725183	1	0	0	0.998273	0.570454	0.00262554	1	0	0
MD	XGB	FOOD	0.993232	0.687455	0.0359352	0.998263	0	0	0.995394	0.715189	0.174825	1	0	0
MD	XGB	FRESH	0.977391	0.670928	0.0515222	0.997942	0	0	0.978123	0.703173	0.0511404	0.998237	0	0
MD	XGB	FRUITY	0.793778	0.821487	0.63075	0.895229	0.630152	0.505816	0.824986	0.84529	0.689403	0.910061	0.669468	0.562353
MD	XGB	FUNGAL	0.999568	0.5	0.000432028	1	0	0	0.999424	0.936348	0.00877193	1	0	0
MD	XGB	GALBANUM	0.998992	0.541125	0.134134	1	0	0	0.999424	0.998848	0.333333	1	0	0
MD	XGB	GARDENIA	0.999136	0.691641	0.0067291	1	0	0	1		0		0	0
MD	XGB	GARLIC	0.989055	0.940508	0.373613	0.995634	0.440882	0.36	0.990789	0.976471	0.327261	0.996512	0.538462	0.411765
MD	XGB	GASSY	0.994672	0.756755	0.0373374	0.999277	0	0	0.997697	0.705929	0.00463709	1	0	0
MD	XGB	GERANIUM	0.995536	0.77804	0.101895	0.999422	0.3	0.0666667	0.993092	0.890314	0.242058	0.99942	0.5	0.0833333
MD	XGB	GINGER	0.999568	0.5	0.000432028	1	0	0	0.999424	0.99568	0.0769231	1	0	0
MD	XGB	GOURMAND	0.99928	0.795212	0.00443191	1	0	0	0.998849	0.569164	0.00207616	1	0	0
MD	XGB	GRAPE	0.994672	0.739771	0.168576	0.999131	0.383333	0.135714	0.993667	0.798129	0.0631144	0.998843	0	0
MD	XGB	GRAPEFRUIT	0.99496	0.76722	0.107745	0.999421	0	0	0.99597	0.71057	0.190534	0.999422	0.5	0.142857
MD	XGB	GRASSY	0.990207	0.738629	0.083569	0.998547	0.206667	0.0487179	0.989637	0.6526	0.0343235	0.998838	0	0
MD	XGB	GREEN	0.815523	0.772128	0.440029	0.9413	0.529775	0.280597	0.801382	0.769217	0.445579	0.934485	0.508108	0.270115
MD	XGB	HAY	0.995104	0.746527	0.150098	0.998987	0.35	0.128571	0.99194	0.786818	0.167389	1	1	0.0666667
MD	XGB	HERBAL	0.931164	0.698267	0.127509	0.992467	0.186193	0.025	0.929764	0.721459	0.185108	0.995676	0.3	0.0254237
MD	XGB	HONEY	0.986607	0.797897	0.17679	0.997812	0.366667	0.0941176	0.99194	0.759281	0.052039	0.99942	0	0
MD	XGB	INCENSE	0.99928	0.67425	0.117842	1	0	0	1		0		0	0
MD	XGB	INDOLIC
MD	XGB	JASMIN	0.988623	0.806732	0.0975632	0.998545	0.1	0.0142857	0.985032	0.800743	0.174414	0.995341	0.2	0.1
MD	XGB	JUICY	0.999568	0.5	0.000432028	1	0	0	1		0		0	0
MD	XGB	JUNIPER	0.999712	0.5	0.000288018	1	0	0	1		0		0	0
MD	XGB	LACTONIC	0.99784	0.72779	0.0438387	0.999567	0	0	0.999424	0.934332	0.00869565	1	0	0
MD	XGB	LAVENDER	0.997408	0.670731	0.0501636	0.999856	0	0	0.998849	0.99928	0.7	0.999424	0.5	0.5
MD	XGB	LEATHERY	0.995968	0.62153	0.0326088	0.999278	0	0	0.99597	0.856833	0.395696	0.999421	0.8	0.4
MD	XGB	LEMON	0.980415	0.572764	0.0450312	0.997363	0.04	0.00833333	0.976972	0.704841	0.135248	0.994706	0.4	0.162162
MD	XGB	LEMONGRASS
MD	XGB	LICORICE	0.99856	0.70584	0.00985263	0.999856	0	0	0.998273	0.566801	0.00396692	1	0	0
MD	XGB	LIGHT	0.999712	0.5	0.000288018	1	0	0	0.999424	0.5	0.000575705	1	0	0
MD	XGB	LILY	0.996112	0.663215	0.0102425	0.999566	0	0	0.994243	0.721676	0.0131921	0.998266	0	0
MD	XGB	LIME	0.999424	0.41513	0.00114174	1	0	0	1		0		0	0
MD	XGB	MALTY	0.996976	0.875499	0.176228	0.999567	0.1	0.0666667	0.995394	0.885335	0.407077	0.997113	0.285714	0.4
MD	XGB	MAPLE	0.999136	0.952507	0.256025	0.999856	0	0	1		0		0	0
MD	XGB	MARINE	0.997408	0.424615	0.00263052	0.999423	0	0	0.997121	0.731968	0.0828066	0.999423	0	0
MD	XGB	MEATY	0.969327	0.888772	0.265922	0.989499	0.362904	0.224925	0.974669	0.909635	0.295221	0.990572	0.428571	0.3
MD	XGB	MEDICINAL	0.986031	0.766458	0.0849072	0.997377	0.166667	0.0360294	0.990789	0.837482	0.350303	1	1	0.238095
MD	XGB	MELON	0.994096	0.837881	0.180257	0.999565	0.566667	0.113889	0.989637	0.792202	0.212472	0.997674	0.428571	0.176471
MD	XGB	METALLIC	0.992944	0.665895	0.128496	0.99913	0.316667	0.12	0.992516	0.622669	0.142402	0.997684	0.2	0.1
MD	XGB	MILD	0.991504	0.762791	0.0779496	0.998404	0.1	0.04	0.989062	0.859043	0.0643134	0.999418	0	0
MD	XGB	MILKY	0.993664	0.837954	0.0422849	0.998408	0	0	0.995394	0.78669	0.0560953	1	0	0
MD	XGB	MINTY	0.971774	0.840088	0.345717	0.992867	0.578321	0.311628	0.978123	0.837647	0.394367	0.995865	0.65	0.295455
MD	XGB	MOSSY	0.996256	0.734277	0.044721	0.999422	0	0	0.996546	0.905943	0.0150778	0.998846	0	0
MD	XGB	MUGUET	0.999136	0.507665	0.00187772	1	0	0	0.998273	0.957709	0.671151	1	0	0
MD	XGB	MUSHROOM	0.994384	0.675064	0.0618297	0.999276	0	0	0.99194	0.761489	0.159808	0.99942	0	0
MD	XGB	MUSK	0.986895	0.899839	0.54338	0.996921	0.739134	0.435333	0.989637	0.893422	0.619399	0.996487	0.73913	0.586207
MD	XGB	MUSTY	0.966878	0.703907	0.0902749	0.995695	0.204921	0.0335656	0.970063	0.730998	0.0872275	0.995263	0.333333	0.0833333
MD	XGB	NARCISSUS	0.998704	0.503713	0.00373929	0.999856	0	0	0.998273	0.582372	0.00300717	1	0	0
MD	XGB	NEROLI	0.99856	0.690265	0.0331921	1	0	0	0.996546	0.860631	0.00858891	0.99827	0	0
MD	XGB	NEUTRAL
MD	XGB	NUTTY	0.967311	0.806696	0.244408	0.991545	0.374138	0.162561	0.957974	0.757165	0.263613	0.992192	0.48	0.166667
MD	XGB	ODORLESS	0.945709	0.968279	0.862555	0.973826	0.830401	0.775427	0.949338	0.973172	0.887169	0.970667	0.814346	0.814346
MD	XGB	OILY	0.957085	0.795344	0.229221	0.991004	0.358278	0.131515	0.949338	0.800172	0.174428	0.990361	0.238095	0.0649351
MD	XGB	ONION	0.988047	0.933634	0.288726	0.996215	0.338306	0.226667	0.988486	0.965954	0.35103	0.996512	0.333333	0.176471
MD	XGB	ORANGE
MD	XGB	ORIENTAL	0.999568	0.5	0.000432028	1	0	0	0.999424	0.701325	0.00189394	1	0	0
MD	XGB	OTHERS	0.876008	0.672626	0.243441	0.978651	0.375637	0.0965263	0.883132	0.646164	0.216033	0.978668	0.377358	0.105263
MD	XGB	OZONIC	0.996256	0.801492	0.0556524	0.999566	0	0	0.994819	0.82542	0.175128	1	1	0.1
MD	XGB	PASSIONFRUIT	0.999712	0.5	0.000288018	1	0	0	1		0		0	0
MD	XGB	PATCHOULI	0.997264	0.947548	0.153212	0.999134	0	0	0.997121	0.956916	0.0782313	0.998271	0	0
MD	XGB	PEA
MD	XGB	PEACH	0.992944	0.751459	0.100171	0.99913	0.133333	0.0444444	0.99597	0.873269	0.0460115	0.998269	0	0
MD	XGB	PEANUT	0.999424	0.397983	0.000940736	1	0	0	0.998273	0.893118	0.159229	1	0	0
MD	XGB	PEAR	0.991072	0.830653	0.107232	0.998983	0.233333	0.0515152	0.993667	0.94696	0.144774	0.999421	0	0
MD	XGB	PEONY	0.999568	0.5	0.000432028	1	0	0	1		0		0	0
MD	XGB	PEPPER	0.998416	0.504847	0.0114527	1	0	0	0.996546	0.462709	0.00411591	0.998846	0	0
MD	XGB	PEPPERMINT	0.99928	0.989764	0.159192	1	0	0	0.998273	0.841023	0.0151786	1	0	0
MD	XGB	PEPPERY	0.999424	0.705187	0.00244744	1	0	0	0.999424	0.852823	0.00384615	1	0	0
MD	XGB	PETITGRAIN	0.999136	0.712146	0.00471254	0.999856	0	0	0.998849	0.877954	0.0216061	1	0	0
MD	XGB	PHENOLIC	0.987327	0.891518	0.263845	0.997084	0.56965	0.2	0.980426	0.893091	0.271956	0.996483	0.333333	0.0967742
MD	XGB	PINE	0.988191	0.865245	0.223873	0.99796	0.495952	0.172059	0.989637	0.888669	0.399165	0.998834	0.75	0.272727
MD	XGB	PINEAPPLE	0.984447	0.876967	0.124824	0.997082	0.0571429	0.0222222	0.98791	0.861605	0.136902	0.998835	0.333333	0.05
MD	XGB	PLASTIC	0.998848	0.968318	0.0482122	0.999712	0	0	1		0		0	0
MD	XGB	PLUM	0.996976	0.706755	0.0144866	0.999567	0	0	0.99597	0.544798	0.00690396	1	0	0
MD	XGB	POPCORN	0.988767	0.770155	0.112672	0.997674	0.118571	0.0461538	0.989637	0.824468	0.0925969	0.997677	0.2	0.0666667
MD	XGB	POTATO	0.998992	0.74519	0.00561874	1	0	0	0.997697	0.856607	0.0156732	1	0	0
MD	XGB	POWDERY	0.986175	0.843848	0.171848	0.997083	0.377778	0.11634	0.987334	0.87615	0.125792	0.99767	0.333333	0.1
MD	XGB	POWERFUL	0.99928	0.364812	0.00275204	1	0	0	1		0		0	0
MD	XGB	PUNGENT	0.982574	0.846824	0.202558	0.996195	0.393492	0.143478	0.98388	0.853528	0.203276	0.998245	0.5	0.107143
MD	XGB	RADISH	0.998848	0.719578	0.0649644	1	0	0	0.998849	0.678963	0.100894	1	0	0
MD	XGB	RASPBERRY	0.998128	0.71901	0.339967	0.999856	0.5	0.25	0.999424	0.942396	0.00990099	1	0	0
MD	XGB	RESINOUS	0.996256	0.601415	0.00763952	0.999566	0	0	0.997121	0.704561	0.0155773	1	0	0
MD	XGB	RHUBARB
MD	XGB	RIPE	0.998272	0.568041	0.0214945	0.999712	0	0	0.994819	0.710743	0.0137481	0.999422	0	0
MD	XGB	ROASTED	0.978255	0.872832	0.180773	0.993547	0.289394	0.151385	0.981002	0.912249	0.208408	0.995902	0.3	0.103448
MD	XGB	ROOTY	0.997408	0.552446	0.00760463	1	0	0	0.997697	0.470605	0.00394707	0.998847	0	0
MD	XGB	ROSE	0.956365	0.833364	0.212938	0.991004	0.342222	0.113064	0.960276	0.845533	0.230239	0.992819	0.428571	0.136364
MD	XGB	ROSEMARY	0.999568	0.5	0.000432028	1	0	0	0.999424	0.904954	0.00588235	1	0	0
MD	XGB	RUBBERY	0.99928	0.886165	0.0130683	1	0	0	0.999424	0.993088	0.0769231	1	0	0
MD	XGB	RUM	0.996832	0.79793	0.126387	0.999567	0.2	0.05	0.996546	0.751082	0.0574406	0.998846	0	0
MD	XGB	SAFFRON	0.999568	0.5	0.000432028	1	0	0	1		0		0	0
MD	XGB	SAGE	0.998416	0.64224	0.00997084	0.999856	0	0	1		0		0	0
MD	XGB	SANDALWOOD	0.994528	0.831423	0.220756	0.998842	0.283333	0.119048	0.994819	0.972752	0.341489	0.997111	0.285714	0.333333
MD	XGB	SAVORY	0.993376	0.832857	0.119506	0.998117	0.22381	0.157143	0.993092	0.74806	0.044932	0.998842	0	0
MD	XGB	SEAWEED	0.999712	0.5	0.000288018	1	0	0	0.998849	0.5	0.00115141	1	0	0
MD	XGB	SHARP	0.995392	0.569098	0.00850592	0.999711	0	0	0.992516	0.612319	0.0397341	0.99942	0	0
MD	XGB	SMOKY	0.991936	0.779745	0.0744773	0.997681	0.12	0.0666667	0.995394	0.744374	0.00537134	0.997692	0	0
MD	XGB	SOAPY	0.99784	0.87527	0.168839	0.999279	0	0	0.997121	0.995965	0.222222	0.998271	0	0
MD	XGB	SOFT	0.999568	0.5	0.000432028	1	0	0	1		0		0	0
MD	XGB	SOUR	0.993952	0.782024	0.0792748	0.998842	0	0	0.995394	0.78239	0.195265	0.998268	0	0
MD	XGB	SPEARMINT	0.998992	0.797911	0.317395	0.999856	0.4	0.2	0.999424	0.999136	0.25	1	0	0
MD	XGB	SPICY	0.951901	0.767514	0.226861	0.992461	0.374178	0.0896569	0.951065	0.769449	0.235077	0.993341	0.5	0.129412
MD	XGB	STRAWBERRY	0.997984	0.831305	0.0623589	0.999856	0	0	0.998273	0.866013	0.0282591	1	0	0
MD	XGB	SULFUROUS	0.962269	0.952003	0.515493	0.984702	0.540689	0.420519	0.965458	0.954904	0.51712	0.989228	0.571429	0.363636
MD	XGB	SWEET	0.914314	0.664364	0.161247	0.991531	0.330722	0.0475547	0.911917	0.633966	0.181495	0.992439	0.428571	0.06
MD	XGB	SWEET-PEA
MD	XGB	TAGETES	0.999568	0.5	0.000432028	1	0	0	1		0		0	0
MD	XGB	TANGERINE	0.99928	0.65224	0.0120193	1	0	0	1		0		0	0
MD	XGB	TEA	0.997552	0.645834	0.122217	0.999711	0.4	0.116667	0.994243	0.576688	0.146498	1	1	0.0909091
MD	XGB	TERPENIC	0.9928	0.836411	0.0955848	0.997973	0.166667	0.0535714	0.993092	0.757964	0.138613	1	1	0.0769231
MD	XGB	THYME	0.999712	0.5	0.000288018	1	0	0	0.998849	0.5	0.00115141	1	0	0
MD	XGB	TOASTED	0.999424	0.889625	0.0374104	1	0	0	0.998849	0.668876	0.00335347	1	0	0
MD	XGB	TOBACCO	0.987471	0.821337	0.118589	0.998107	0.17381	0.0508333	0.987334	0.793446	0.0879102	0.995357	0	0
MD	XGB	TOFFEE
MD	XGB	TONKA	0.99928	0.876728	0.0466727	1	0	0	0.999424	0.996544	0.142857	1	0	0
MD	XGB	TROPICAL-FRUIT	0.983727	0.77882	0.11355	0.996787	0.335238	0.0710526	0.987334	0.732695	0.0249766	0.996514	0	0
MD	XGB	TRUFFLE	0.999568	0.5	0.000432028	1	0	0	0.999424	0.997696	0.2	1	0	0
MD	XGB	TUBEROSE	0.999712	0.5	0.000288018	1	0	0	0.999424	0.5	0.000575705	1	0	0
MD	XGB	UNPLEASANT	0.983151	0.825449	0.0975643	0.996641	0.118571	0.0415789	0.98791	0.839624	0.0654031	0.997672	0.333333	0.105263
MD	XGB	VALERIAN	0.999712	0.5	0.000288018	1	0	0	1		0		0	0
MD	XGB	VANILLA	0.989919	0.85747	0.331663	0.998108	0.544242	0.199048	0.991364	0.957969	0.251775	0.995365	0.333333	0.363636
MD	XGB	VEGETABLE	0.977534	0.835101	0.151536	0.994715	0.246987	0.091453	0.968912	0.818302	0.179352	0.991135	0.285714	0.133333
MD	XGB	VERBENA	0.999712	0.5	0.000288018	1	0	0	0.999424	0.5	0.000575705	1	0	0
MD	XGB	VETIVER	0.996832	0.791756	0.0733548	0.999278	0	0	0.99597	0.869284	0.227118	0.997691	0.333333	0.4
MD	XGB	VIOLET	0.993375	0.814303	0.0988785	0.998841	0.1	0.05	0.994243	0.890156	0.410061	0.999421	0.5	0.1
MD	XGB	WARM	0.993952	0.735255	0.147798	0.999276	0.25	0.0535714	0.994819	0.570666	0.00759984	1	0	0
MD	XGB	WATERY	0.998848	0.348154	0.00122541	0.999712	0	0	0.998849	0.87068	0.00436681	0.999424	0	0
MD	XGB	WAXY	0.964429	0.891444	0.313245	0.991067	0.411932	0.179807	0.963155	0.89358	0.254132	0.991652	0.416667	0.166667
MD	XGB	WINE	0.982287	0.794341	0.0840883	0.996054	0.184935	0.0585714	0.98388	0.874927	0.243319	0.997659	0.5	0.142857
MD	XGB	WOODY	0.893578	0.828406	0.43756	0.965389	0.527003	0.310079	0.908463	0.856297	0.48471	0.965605	0.534483	0.371257
MD	XGB	YEAST	0.999568	0.5	0.000432028	1	0	0	1		0		0	0
MD	XGB	YLANG	0.998704	0.552462	0.00731966	0.999856	0	0	0.999424	0.224942	0.00074239	1	0	0
MD	LGBM	ACIDIC	0.992655	0.809493	0.1517	0.995519	0.129365	0.2	0.991364	0.507992	0.00590926	0.994801	0	0
MD	LGBM	ALCOHOLIC	0.983727	0.915434	0.289927	0.989821	0.249695	0.357143	0.981002	0.90099	0.420177	0.988908	0.344828	0.416667
MD	LGBM	ALDEHYDIC	0.973214	0.811285	0.0908077	0.980236	0.0867693	0.203846	0.967761	0.768925	0.0662305	0.974463	0.0434783	0.142857
MD	LGBM	ALLIACEOUS	0.991071	0.806867	0.21208	0.995511	0.174286	0.178571	0.989062	0.945127	0.188348	0.99306	0.0769231	0.125
MD	LGBM	ALMOND	0.985167	0.771212	0.0755214	0.991439	0.105713	0.154545	0.981577	0.844758	0.0509963	0.987826	0.0454545	0.0833333
MD	LGBM	AMBER	0.972206	0.859803	0.184636	0.98087	0.203609	0.353158	0.968336	0.956942	0.255376	0.972643	0.189655	0.578947
MD	LGBM	ANIMAL	0.961548	0.811567	0.212506	0.97315	0.197969	0.344923	0.953944	0.776425	0.1667	0.961516	0.108108	0.363636
MD	LGBM	ANISIC	0.981566	0.802993	0.189312	0.988511	0.190746	0.281319	0.979275	0.74785	0.141009	0.99007	0.26087	0.24
MD	LGBM	APPLE	0.925547	0.894472	0.206095	0.935069	0.192762	0.572523	0.922855	0.936828	0.219221	0.928782	0.171233	0.657895
MD	LGBM	APRICOT	0.982431	0.792964	0.0720641	0.986682	0.0648102	0.167857	0.981002	0.735211	0.0266183	0.985532	0.0384615	0.111111
MD	LGBM	AROMATIC	0.908267	0.693088	0.0804045	0.924896	0.0711984	0.234403	0.899252	0.635728	0.0584645	0.915094	0.0649351	0.243902
MD	LGBM	ARTEMISIA
MD	LGBM	BALSAMIC	0.918923	0.836438	0.326946	0.933474	0.236633	0.537255	0.905584	0.817786	0.211259	0.921021	0.141935	0.415094
MD	LGBM	BANANA	0.971342	0.82832	0.0894516	0.975907	0.113606	0.385455	0.963731	0.855278	0.0443663	0.969838	0.037037	0.153846
MD	LGBM	BASIL	0.998272	0.764669	0.00563163	0.998991	0	0	0.999424		0		0	0
MD	LGBM	BERRY	0.954781	0.73807	0.165906	0.964636	0.108183	0.287143	0.946459	0.818924	0.0752306	0.954519	0.0823529	0.318182
MD	LGBM	BLACKCURRANT	0.998416	0.518162	0.003015	0.998847	0	0	0.998849		0		0	0
MD	LGBM	BLAND	0.987327	0.881228	0.283829	0.99389	0.373483	0.353333	0.986183	0.904822	0.271794	0.991274	0.375	0.5
MD	LGBM	BLUEBERRY	0.997984	0.364914	0.00113098	0.998559	0	0	0.997697	0.0927419	0.000633714	0.998272	0	0
MD	LGBM	BRANDY	0.988047	0.731941	0.0726964	0.990897	0.0539869	0.13	0.985032	0.903924	0.145392	0.986728	0.0416667	0.25
MD	LGBM	BREAD	0.996688	0.577723	0.0158345	0.998125	0	0	0.995394	0.703303	0.110858	0.999422	0	0
MD	LGBM	BURNT	0.986463	0.843739	0.0487291	0.992463	0.0557887	0.0666667	0.97985	0.800411	0.076375	0.992411	0.133333	0.0833333
MD	LGBM	BUTTERSCOTCH
MD	LGBM	BUTTERY	0.977534	0.802285	0.120611	0.984306	0.116651	0.225641	0.975245	0.72266	0.0725507	0.982008	0.0606061	0.142857
MD	LGBM	CABBAGE	0.995104	0.818335	0.0607474	0.998266	0	0	0.995394	0.959873	0.294603	0.997113	0.285714	0.4
MD	LGBM	CAMPHORACEOUS	0.955503	0.824544	0.308173	0.967056	0.221776	0.413793	0.957398	0.82481	0.253103	0.965517	0.157143	0.423077
MD	LGBM	CARAMEL	0.949165	0.839315	0.226662	0.961375	0.211429	0.435606	0.9384	0.817284	0.272208	0.951537	0.196078	0.444444
MD	LGBM	CARAWAY	0.997552	0.761348	0.137425	0.998414	0.15	0.3	0.995394	0.999136	0.25	0.995392	0.111111	1
MD	LGBM	CARNATION	0.998704	0.81866	0.0242608	0.99928	0	0	0.998849	0.839049	0.00520513	1	0	0
MD	LGBM	CARROT	0.999136	0.241058	0.000512448	0.999568	0	0	0.998849		0		0	0
MD	LGBM	CEDARWOOD	0.99496	0.845641	0.225292	0.997254	0.3	0.3	0.994819	0.985791	0.239762	0.995961	0.222222	0.5
MD	LGBM	CELERY	0.997264	0.636157	0.256398	0.998125	0.168571	0.3	0.99597	0.976355	0.0897817	0.997116	0.166667	0.333333
MD	LGBM	CHAMOMILE	0.99352	0.790337	0.126808	0.99495	0.0933333	0.2	0.993667	0.837608	0.00513076	0.994813	0	0
MD	LGBM	CHEESY	0.981422	0.855418	0.291259	0.987773	0.257398	0.390476	0.980426	0.884163	0.254609	0.983796	0.0967742	0.333333
MD	LGBM	CHEMICAL	0.905675	0.773428	0.160349	0.924282	0.148729	0.374468	0.88601	0.731638	0.131697	0.903629	0.10989	0.357143
MD	LGBM	CHERRY	0.994528	0.693085	0.141945	0.997543	0.15	0.13	0.994819	0.746052	0.144488	0.997111	0.285714	0.333333
MD	LGBM	CHILLI-PEPPER
MD	LGBM	CHOCOLATE	0.994096	0.480272	0.00382356	0.996679	0	0	0.993667	0.510964	0.252048	0.995384	0.111111	0.25
MD	LGBM	CINNAMON	0.997552	0.898197	0.426013	0.998414	0.316667	0.4	0.99597	0.707877	0.0894024	0.997692	0.2	0.25
MD	LGBM	CITRONELLA
MD	LGBM	CITRUS	0.859445	0.806443	0.290727	0.876404	0.199749	0.554832	0.854922	0.882601	0.370464	0.859639	0.199313	0.753247
MD	LGBM	CLEAN	0.993231	0.770819	0.259497	0.996095	0.278254	0.333333	0.990789	0.751928	0.206065	0.997098	0.375	0.214286
MD	LGBM	CLOVE	0.997696	0.757505	0.0306602	0.998847	0	0	0.996546	0.950924	0.103684	0.998845	0.333333	0.2
MD	LGBM	COCOA	0.991215	0.668472	0.0994405	0.994505	0.140794	0.206667	0.98791	0.676247	0.093473	0.990179	0.105263	0.333333
MD	LGBM	COCONUT	0.98776	0.843962	0.198751	0.99117	0.179365	0.332143	0.986759	0.828937	0.17097	0.991884	0.176471	0.25
MD	LGBM	COFFEE	0.990783	0.859248	0.0924541	0.995223	0.105714	0.114286	0.990213	0.948164	0.166073	0.99306	0.2	0.375
MD	LGBM	COGNAC	0.993519	0.855397	0.0174231	0.994952	0	0	0.99194	0.923984	0.0418391	0.995378	0	0
MD	LGBM	COOKED	0.988047	0.791668	0.0672312	0.992475	0.0484314	0.0904762	0.990789	0.614036	0.00610072	0.993076	0	0
MD	LGBM	COOLING	0.990352	0.772989	0.14898	0.993637	0.11453	0.233333	0.993667	0.562066	0.248032	0.99653	0.333333	0.375
MD	LGBM	CORIANDER	0.998704	0.759003	0.416861	0.998848	0.25	0.666667	0.998849	0.952765	0.0120482	0.999424	0	0
MD	LGBM	CORN	0.999136	0.584918	0.00561355	0.999424	0	0	0.998849	0.982143	0.03125	0.999424	0	0
MD	LGBM	CORTEX	0.995247	0.529689	0.152677	0.996538	0.0452381	0.2	0.991364	0.630801	0.00555589	0.994801	0	0
MD	LGBM	COUMARIN	0.997696	0.649712	0.00571943	0.998991	0	0	0.997697	0.994813	0.138889	0.998847	0	0
MD	LGBM	CREAMY	0.969614	0.702809	0.110728	0.978002	0.114665	0.25	0.963731	0.783191	0.0988071	0.97093	0.0740741	0.235294
MD	LGBM	CUCUMBER	0.991791	0.825734	0.192115	0.993356	0.167927	0.45	0.99597	0.996823	0.61024	0.996534	0.454545	0.833333
MD	LGBM	CUMIN	0.997264	0.659361	0.0146642	0.998414	0	0	0.998273	0.756048	0.00234742	0.998848	0	0
MD	LGBM	CYCLAMEN	0.99928	0.430856	0.000652112	0.999568	0	0	0.999424	0.294931	0.000749625	1	0	0
MD	LGBM	DAIRY	0.985599	0.766933	0.0381449	0.99073	0.057193	0.1	0.981002	0.535432	0.00777432	0.984402	0	0
MD	LGBM	DRY	0.987039	0.79812	0.0293741	0.991753	0	0	0.987334	0.686085	0.0805528	0.991898	0.0666667	0.111111
MD	LGBM	EARTHY	0.872264	0.745167	0.187587	0.894277	0.14313	0.391585	0.861831	0.761237	0.201456	0.880193	0.149573	0.460526
MD	LGBM	ETHEREAL	0.944988	0.824789	0.162211	0.957807	0.141233	0.331773	0.936097	0.908322	0.357196	0.947805	0.241379	0.54902
MD	LGBM	EUCALYPTUS	0.999136	0.702738	0.401354	0.999568	0.2	0.4	0.998273		0		0	0
MD	LGBM	FATTY	0.884504	0.867229	0.372536	0.898353	0.278919	0.652743	0.868739	0.865934	0.392046	0.87538	0.251825	0.75
MD	LGBM	FENUGREEK	0.999568	0.583621	0.000791378	0.999856	0	0	0.999424		0		0	0
MD	LGBM	FERMENTED	0.992944	0.653902	0.0140145	0.996387	0	0	0.988486	0.761928	0.0306552	0.993634	0	0
MD	LGBM	FISHY	0.978543	0.818777	0.143906	0.985175	0.140205	0.251282	0.974093	0.774202	0.228939	0.977404	0.113636	0.454545
MD	LGBM	FLORAL	0.766413	0.829516	0.474632	0.774305	0.3643	0.722176	0.765112	0.828176	0.485799	0.778007	0.378846	0.698582
MD	LGBM	FOLIAGE	0.997552	0.677902	0.307634	0.998414	0.266667	0.3	0.994819	0.245867	0.00146287	0.99654	0	0
MD	LGBM	FOOD	0.989055	0.729448	0.0409365	0.993776	0.0581818	0.0571429	0.990213	0.679258	0.0527895	0.993638	0.153846	0.25
MD	LGBM	FRESH	0.923818	0.686764	0.0704213	0.938686	0.0700178	0.21601	0.913069	0.734388	0.0654611	0.927732	0.0538462	0.2
MD	LGBM	FRUITY	0.756766	0.827624	0.641682	0.764752	0.524221	0.7341	0.770869	0.844306	0.680473	0.776677	0.522023	0.752941
MD	LGBM	FUNGAL	0.999424	0.3721	0.00218089	0.999856	0	0	0.998849	0.0993664	0.000638162	0.999424	0	0
MD	LGBM	GALBANUM	0.998704	0.722986	0.268033	0.999423	0.24	0.4	0.999424	1	1	0.999424	0.5	1
MD	LGBM	GARDENIA	0.997984	0.445642	0.00272565	0.998847	0	0	0.997697		0		0	0
MD	LGBM	GARLIC	0.985743	0.952844	0.379832	0.990832	0.356341	0.500952	0.98388	0.937962	0.344061	0.987791	0.322581	0.588235
MD	LGBM	GASSY	0.98776	0.786102	0.0277447	0.992333	0	0	0.990213	0.698139	0.00451932	0.992499	0	0
MD	LGBM	GERANIUM	0.990639	0.719019	0.114721	0.99436	0.0694444	0.1	0.988486	0.719565	0.239831	0.994203	0.166667	0.166667
MD	LGBM	GINGER	0.998848	0.39342	0.0241267	0.99928	0	0	0.999424	0.982143	0.0285714	1	0	0
MD	LGBM	GOURMAND	0.997696	0.729456	0.00760612	0.998415	0	0	0.997697	0.194957	0.000979652	0.998847	0	0
MD	LGBM	GRAPE	0.987759	0.75091	0.14621	0.99146	0.150887	0.278571	0.98388	0.818383	0.0526371	0.987847	0.0869565	0.222222
MD	LGBM	GRAPEFRUIT	0.993088	0.756596	0.139132	0.996962	0.12381	0.133333	0.993092	0.733196	0.168931	0.996532	0.142857	0.142857
MD	LGBM	GRASSY	0.971918	0.768374	0.103349	0.978352	0.0948737	0.247436	0.962003	0.693129	0.03391	0.969204	0.0535714	0.1875
MD	LGBM	GREEN	0.704208	0.776333	0.454372	0.70758	0.357135	0.689848	0.707542	0.768479	0.437177	0.710583	0.375776	0.695402
MD	LGBM	HAY	0.989775	0.782911	0.153306	0.993491	0.0957692	0.161905	0.990213	0.835908	0.195638	0.996516	0.4	0.266667
MD	LGBM	HERBAL	0.779666	0.702402	0.130154	0.805351	0.121773	0.4	0.776051	0.725288	0.191732	0.794935	0.155216	0.516949
MD	LGBM	HONEY	0.968605	0.787677	0.17153	0.977252	0.127543	0.281699	0.972366	0.773157	0.0677374	0.977378	0.0930233	0.307692
MD	LGBM	INCENSE	0.99928	0.665774	0.400753	0.999712	0.3	0.4	0.997121		0		0	0
MD	LGBM	INDOLIC
MD	LGBM	JASMIN	0.979983	0.81441	0.098698	0.988362	0.134247	0.157143	0.976972	0.835367	0.144593	0.984275	0.205882	0.35
MD	LGBM	JUICY	0.999136	0.606435	0.00368595	0.999568	0	0	0.999424		0		0	0
MD	LGBM	JUNIPER	0.999568	0.579804	0.100146	0.999856	0	0	0.999424		0		0	0
MD	LGBM	LACTONIC	0.995391	0.630981	0.0421368	0.997115	0	0	0.993667	0.974654	0.0222222	0.99424	0	0
MD	LGBM	LAVENDER	0.993807	0.660826	0.0716522	0.995669	0.109341	0.25	0.994819	0.998127	0.291667	0.994813	0.181818	1
MD	LGBM	LEATHERY	0.993952	0.590799	0.0349995	0.997111	0.0333333	0.04	0.992516	0.896005	0.453113	0.995947	0.363636	0.4
MD	LGBM	LEMON	0.947149	0.586872	0.0428089	0.961612	0.0518268	0.118116	0.931491	0.697973	0.114477	0.945882	0.0980392	0.27027
MD	LGBM	LEMONGRASS
MD	LGBM	LICORICE	0.996256	0.672314	0.0118349	0.997549	0	0	0.996546	0.447905	0.00190478	0.99827	0	0
MD	LGBM	LIGHT	0.999136	0.226232	0.000371033	0.999424	0	0	0.997697	0.396313	0.000677048	0.998272	0	0
MD	LGBM	LILY	0.993088	0.609126	0.0106447	0.996532	0	0	0.993092	0.785425	0.0115233	0.99711	0	0
MD	LGBM	LIME	0.998848	0.398415	0.0011557	0.999424	0	0	0.999424		0		0	0
MD	LGBM	MALTY	0.995104	0.858989	0.166143	0.997256	0.156667	0.216667	0.99597	0.963915	0.367157	0.996536	0.4	0.8
MD	LGBM	MAPLE	0.99856	0.986956	0.121223	0.999135	0.05	0.2	0.997697		0		0	0
MD	LGBM	MARINE	0.996544	0.456157	0.0039306	0.998557	0	0	0.99597	0.852424	0.112354	0.998269	0	0
MD	LGBM	MEATY	0.953918	0.887944	0.279699	0.966279	0.286973	0.497748	0.952792	0.929744	0.261146	0.963465	0.243902	0.5
MD	LGBM	MEDICINAL	0.967598	0.75501	0.0798292	0.97683	0.0899799	0.194853	0.964882	0.87056	0.24891	0.972028	0.142857	0.380952
MD	LGBM	MELON	0.976958	0.836499	0.17356	0.980582	0.116244	0.397222	0.969488	0.760106	0.220106	0.975	0.14	0.411765
MD	LGBM	METALLIC	0.984735	0.688417	0.140814	0.990573	0.0991538	0.16	0.970063	0.701766	0.128986	0.974522	0.0434783	0.2
MD	LGBM	MILD	0.98848	0.7344	0.0619517	0.994633	0.14303	0.14	0.981002	0.814185	0.0530442	0.990692	0.0588235	0.0555556
MD	LGBM	MILKY	0.987327	0.775687	0.0516138	0.991607	0.0353846	0.0904762	0.990789	0.733914	0.0902153	0.994795	0.1	0.125
MD	LGBM	MINTY	0.94326	0.840287	0.355563	0.955863	0.285377	0.548837	0.943581	0.844218	0.372672	0.953928	0.235294	0.545455
MD	LGBM	MOSSY	0.992511	0.668134	0.029302	0.995377	0.0619048	0.09	0.99194	0.817946	0.00975515	0.99423	0	0
MD	LGBM	MUGUET	0.998128	0.433134	0.00153623	0.998991	0	0	0.999424	0.970204	0.672996	1	1	0.666667
MD	LGBM	MUSHROOM	0.986895	0.677052	0.0830746	0.990738	0.102165	0.204762	0.986759	0.779739	0.128061	0.992459	0.1875	0.230769
MD	LGBM	MUSK	0.982431	0.894477	0.523166	0.990469	0.505333	0.540333	0.978123	0.90489	0.596318	0.98185	0.415094	0.758621
MD	LGBM	MUSTY	0.895596	0.72131	0.0999898	0.913301	0.103437	0.321719	0.884859	0.743666	0.111708	0.901125	0.0824176	0.3125
MD	LGBM	NARCISSUS	0.99784	0.64018	0.00491836	0.998991	0	0	0.99597	0.644079	0.00657297	0.997693	0	0
MD	LGBM	NEROLI	0.997984	0.713409	0.0746467	0.999423	0	0	0.994819	0.886967	0.0121517	0.99654	0	0
MD	LGBM	NEUTRAL
MD	LGBM	NUTTY	0.92886	0.827031	0.241478	0.943776	0.187039	0.433293	0.91825	0.750905	0.317102	0.939339	0.234848	0.430556
MD	LGBM	ODORLESS	0.934188	0.970045	0.868443	0.943624	0.720113	0.877054	0.929188	0.971572	0.883829	0.932667	0.68038	0.907173
MD	LGBM	OILY	0.896169	0.802723	0.23613	0.913193	0.185183	0.481818	0.873921	0.813648	0.191315	0.889759	0.183036	0.532468
MD	LGBM	ONION	0.983007	0.926058	0.286972	0.990684	0.24611	0.268571	0.981577	0.947127	0.225188	0.986628	0.258065	0.470588
MD	LGBM	ORANGE
MD	LGBM	ORIENTAL	0.997984	0.759467	0.00263888	0.998415	0	0	0.994819	0.900346	0.00574713	0.995392	0	0
MD	LGBM	OTHERS	0.740499	0.685726	0.246961	0.778031	0.213382	0.455387	0.733448	0.66474	0.226849	0.765352	0.198675	0.473684
MD	LGBM	OZONIC	0.992656	0.79567	0.0528166	0.995665	0.0952381	0.09	0.989062	0.878228	0.259641	0.993631	0.153846	0.2
MD	LGBM	PASSIONFRUIT	0.99928	0.238332	0.00032992	0.999568	0	0	1		0		0	0
MD	LGBM	PATCHOULI	0.996111	0.856508	0.147602	0.99798	0	0	0.997121	0.941066	0.0675	0.998271	0	0
MD	LGBM	PEA
MD	LGBM	PEACH	0.983583	0.78555	0.102325	0.988984	0.0909855	0.155556	0.986183	0.816431	0.07051	0.987305	0.0833333	0.5
MD	LGBM	PEANUT	0.998848	0.588256	0.00151533	0.999424	0	0	0.997121	0.968666	0.168274	0.998847	0	0
MD	LGBM	PEAR	0.972349	0.834329	0.132707	0.977781	0.108557	0.325758	0.965458	0.95139	0.131758	0.968153	0.0833333	0.5
MD	LGBM	PEONY	0.998992	0.473485	0.000717928	0.999424	0	0	0.998849		0		0	0
MD	LGBM	PEPPER	0.996544	0.49832	0.00957747	0.998125	0	0	0.993667	0.704414	0.00690351	0.995961	0	0
MD	LGBM	PEPPERMINT	0.996976	0.811753	0.190154	0.997118	0.19	0.8	0.997121	0.854479	0.0234325	0.998847	0	0
MD	LGBM	PEPPERY	0.998992	0.474496	0.00213708	0.999568	0	0	0.998849	0.96947	0.0175439	0.999424	0	0
MD	LGBM	PETITGRAIN	0.99784	0.540651	0.00209626	0.998559	0	0	0.996546	0.860375	0.00601523	0.997695	0	0
MD	LGBM	PHENOLIC	0.980991	0.86669	0.259757	0.989065	0.285762	0.329412	0.970063	0.881982	0.263483	0.981243	0.255814	0.354839
MD	LGBM	PINE	0.97307	0.871647	0.216838	0.980472	0.175412	0.355882	0.972366	0.888656	0.405787	0.978426	0.229167	0.5
MD	LGBM	PINEAPPLE	0.963421	0.882119	0.135315	0.97111	0.144295	0.377778	0.957974	0.887798	0.144769	0.964473	0.115942	0.4
MD	LGBM	PLASTIC	0.998272	0.685426	0.0330063	0.999135	0	0	0.997697		0		0	0
MD	LGBM	PLUM	0.993375	0.608591	0.013952	0.995957	0	0	0.993667	0.620685	0.0114791	0.997688	0	0
MD	LGBM	POPCORN	0.976383	0.713841	0.0950806	0.983283	0.121856	0.246154	0.974669	0.8241	0.0751443	0.980836	0.108108	0.266667
MD	LGBM	POTATO	0.996976	0.723798	0.0089055	0.997982	0	0	0.995394	0.743436	0.0172498	0.997692	0	0
MD	LGBM	POWDERY	0.97019	0.826877	0.19403	0.978273	0.154632	0.324183	0.974669	0.878626	0.153771	0.981945	0.184211	0.35
MD	LGBM	POWERFUL	0.998848	0.181919	0.000811264	0.999568	0	0	0.999424		0		0	0
MD	LGBM	PUNGENT	0.958814	0.850803	0.17752	0.969414	0.14185	0.305534	0.949338	0.852232	0.144318	0.960211	0.105263	0.285714
MD	LGBM	RADISH	0.997264	0.652757	0.0272209	0.998414	0	0	0.996546	0.715274	0.0843475	0.997695	0	0
MD	LGBM	RASPBERRY	0.996256	0.829507	0.310697	0.997691	0.383333	0.366667	0.997121	0.973502	0.0212766	0.997696	0	0
MD	LGBM	RESINOUS	0.993088	0.590668	0.00944785	0.996388	0	0	0.98388	0.67679	0.0214185	0.986143	0.04	0.2
MD	LGBM	RHUBARB
MD	LGBM	RIPE	0.99712	0.62466	0.0126931	0.998558	0	0	0.993092	0.76229	0.0269279	0.997687	0	0
MD	LGBM	ROASTED	0.960398	0.859626	0.204015	0.9714	0.187871	0.366462	0.959701	0.91455	0.212171	0.967213	0.211268	0.517241
MD	LGBM	ROOTY	0.993231	0.477843	0.0084563	0.995813	0	0	0.992516	0.657349	0.0136878	0.99366	0	0
MD	LGBM	ROSE	0.894008	0.841746	0.215965	0.911994	0.17631	0.456094	0.878526	0.848947	0.253455	0.890485	0.171946	0.575758
MD	LGBM	ROSEMARY	0.999424	0.332555	0.00107066	0.999856	0	0	0.998849	0.00432028	0.000578035	0.999424	0	0
MD	LGBM	RUBBERY	0.997408	0.710006	0.0045715	0.998127	0	0	0.999424	0.999424	0.5	0.999424	0.5	1
MD	LGBM	RUM	0.992656	0.789097	0.111655	0.994945	0.0975469	0.2	0.99194	0.935156	0.0731952	0.993653	0.0833333	0.25
MD	LGBM	SAFFRON	0.999424	0.565344	0.000628802	0.999856	0	0	1		0		0	0
MD	LGBM	SAGE	0.996832	0.55969	0.0457768	0.997981	0.0833333	0.2	0.99597		0		0	0
MD	LGBM	SANDALWOOD	0.992511	0.839393	0.226318	0.996093	0.266667	0.266667	0.993092	0.956191	0.421986	0.994801	0.25	0.5
MD	LGBM	SAVORY	0.991791	0.834932	0.126677	0.996524	0.235238	0.157143	0.990789	0.756746	0.0655652	0.995947	0.125	0.1
MD	LGBM	SEAWEED	0.998992	0.923077	0.0039801	0.99928	0	0	0.999424	0.742939	0.500674	1	1	0.5
MD	LGBM	SHARP	0.985744	0.525567	0.00754432	0.990021	0	0	0.981002	0.629855	0.0411082	0.987246	0.0434783	0.0833333
MD	LGBM	SMOKY	0.988624	0.726045	0.100185	0.994059	0.129545	0.113889	0.989637	0.52676	0.00353632	0.991922	0	0
MD	LGBM	SOAPY	0.997264	0.82563	0.153344	0.998414	0.116667	0.2	0.994819	0.998271	0.4	0.994813	0.181818	1
MD	LGBM	SOFT	0.99856	0.829466	0.00692523	0.998992	0	0	0.997121		0		0	0
MD	LGBM	SOUR	0.991648	0.818257	0.0893759	0.995948	0.101905	0.119048	0.994243	0.838626	0.187178	0.995958	0.222222	0.4
MD	LGBM	SPEARMINT	0.995824	0.929994	0.333131	0.99654	0.123333	0.3	0.997697	0.999136	0.25	0.997696	0.2	1
MD	LGBM	SPICY	0.865063	0.771471	0.225935	0.883444	0.160638	0.474347	0.857225	0.776609	0.228358	0.875908	0.17004	0.494118
MD	LGBM	STRAWBERRY	0.996976	0.772103	0.0935274	0.998413	0.2	0.233333	0.997121	0.931373	0.0252137	0.998847	0	0
MD	LGBM	SULFUROUS	0.959388	0.951769	0.556926	0.970905	0.494731	0.681169	0.959701	0.963019	0.511051	0.969479	0.479592	0.712121
MD	LGBM	SWEET	0.741645	0.666522	0.168938	0.768665	0.144347	0.438503	0.729419	0.64093	0.19225	0.754253	0.152174	0.466667
MD	LGBM	SWEET-PEA
MD	LGBM	TAGETES	0.998848	0.334211	0.00114456	0.99928	0	0	1		0		0	0
MD	LGBM	TANGERINE	0.997408	0.710303	0.00446869	0.998126	0	0	0.996546		0		0	0
MD	LGBM	TEA	0.995536	0.637305	0.122683	0.99769	0.116667	0.116667	0.994243	0.648372	0.199167	0.998841	0.6	0.272727
MD	LGBM	TERPENIC	0.982431	0.83018	0.102393	0.986678	0.0804947	0.214286	0.981577	0.74585	0.144711	0.987239	0.12	0.230769
MD	LGBM	THYME	0.998704	0.999352	0.183333	0.998704	0.183333	1	0.994819	0.636023	0.00235741	0.995965	0	0
MD	LGBM	TOASTED	0.999136	0.949856	0.385762	0.999424	0.208333	0.5	0.998273	0.263256	0.00112031	0.999424	0	0
MD	LGBM	TOBACCO	0.977391	0.841683	0.150964	0.985872	0.152619	0.23	0.974093	0.851318	0.113765	0.979106	0.121951	0.357143
MD	LGBM	TOFFEE
MD	LGBM	TONKA	0.998416	0.75483	0.0460812	0.999135	0	0	0.998273	0.995392	0.111111	0.998848	0	0
MD	LGBM	TROPICAL-FRUIT	0.953341	0.801538	0.105606	0.962898	0.0995959	0.286316	0.945308	0.796884	0.0321195	0.952353	0.0352941	0.1875
MD	LGBM	TRUFFLE	0.999136	0.364896	0.00414036	0.999568	0	0	0.998849	1	1	0.998848	0.333333	1
MD	LGBM	TUBEROSE	0.99928	0.480409	0.00101848	0.999568	0	0	0.998849	0.917627	0.00694444	0.999424	0	0
MD	LGBM	UNPLEASANT	0.96659	0.797581	0.0936832	0.977652	0.109525	0.194737	0.962579	0.858893	0.0547912	0.971478	0.0576923	0.157895
MD	LGBM	VALERIAN	0.999424	0.509219	0.000658745	0.999712	0	0	0.998273		0		0	0
MD	LGBM	VANILLA	0.984447	0.854273	0.262834	0.990978	0.295406	0.352381	0.981002	0.948172	0.189427	0.983778	0.176471	0.545455
MD	LGBM	VEGETABLE	0.950748	0.835355	0.145189	0.962565	0.148874	0.341311	0.934945	0.812122	0.177624	0.950355	0.16	0.355556
MD	LGBM	VERBENA	0.999712	0.736171	0.00111649	1	0	0	0.998849	0.743088	0.00203252	0.999424	0	0
MD	LGBM	VETIVER	0.99568	0.785302	0.120909	0.997979	0.04	0.0666667	0.993667	0.95843	0.230884	0.995381	0.2	0.4
MD	LGBM	VIOLET	0.983871	0.811192	0.103316	0.988413	0.0933352	0.2	0.988486	0.908367	0.406361	0.990156	0.291667	0.7
MD	LGBM	WARM	0.987759	0.754876	0.151499	0.991455	0.192302	0.339286	0.983305	0.458269	0.00850729	0.988426	0	0
MD	LGBM	WATERY	0.998416	0.527558	0.00267748	0.999279	0	0	0.997121	0.825461	0.00326797	0.997696	0	0
MD	LGBM	WAXY	0.918059	0.893012	0.302582	0.930169	0.214464	0.561159	0.902706	0.886543	0.250483	0.911747	0.208556	0.65
MD	LGBM	WINE	0.950605	0.809146	0.104127	0.961269	0.0823359	0.234762	0.953944	0.881771	0.250163	0.961966	0.166667	0.464286
MD	LGBM	WOODY	0.816678	0.832252	0.455511	0.834385	0.333855	0.672755	0.818077	0.858521	0.472036	0.828025	0.309463	0.724551
MD	LGBM	YEAST	0.999136	0.630438	0.00668842	0.999568	0	0	0.998849		0		0	0
MD	LGBM	YLANG	0.998128	0.823299	0.00984959	0.999279	0	0	0.997121	0.514977	0.00082713	0.997696	0	0
ST	RF	ACIDIC	0.99568	0.825848	0.186254	0.998699	0.28	0.16	0.99597	0.527345	0.00982297	0.999422	0	0
ST	RF	ALCOHOLIC	0.988767	0.898427	0.289968	0.9968	0.38	0.162637	0.989062	0.918564	0.547337	0.998249	0.727273	0.333333
ST	RF	ALDEHYDIC	0.979551	0.703856	0.0476529	0.987646	0.0716557	0.0948718	0.985607	0.871963	0.104188	0.991875	0.176471	0.214286
ST	RF	ALLIACEOUS	0.994528	0.856398	0.198886	0.999421	0.4	0.103571	0.995394	0.911293	0.288115	1	0	0
ST	RF	ALMOND	0.991648	0.801684	0.173977	0.998839	0.166667	0.04	0.992516	0.807802	0.121071	0.998841	0.333333	0.0833333
ST	RF	AMBER	0.985311	0.880532	0.259487	0.996495	0.417619	0.186842	0.990213	0.804776	0.269746	0.998254	0.625	0.263158
ST	RF	ANIMAL	0.981567	0.813067	0.226444	0.996186	0.496026	0.204	0.985607	0.805791	0.280208	0.993586	0.421053	0.363636
ST	RF	ANISIC	0.989487	0.848471	0.279524	0.997528	0.4	0.179121	0.984456	0.830058	0.238228	0.998248	0.25	0.04
ST	RF	APPLE	0.966589	0.880771	0.264077	0.987724	0.290663	0.185886	0.974093	0.93665	0.290672	0.98764	0.4	0.368421
ST	RF	APRICOT	0.987039	0.803712	0.0946121	0.991748	0.0585714	0.0821429	0.981577	0.778485	0.0348449	0.986111	0.04	0.111111
ST	RF	AROMATIC	0.967455	0.614074	0.0693396	0.988786	0.196931	0.101961	0.964882	0.575421	0.032007	0.987028	0.0833333	0.0487805
ST	RF	ARTEMISIA
ST	RF	BALSAMIC	0.96803	0.870074	0.452462	0.990133	0.601256	0.388235	0.970063	0.805153	0.273521	0.989905	0.514286	0.339623
ST	RF	BANANA	0.988048	0.717669	0.117911	0.99521	0.126667	0.0745455	0.984456	0.654225	0.0519083	0.991299	0.0625	0.0769231
ST	RF	BASIL	0.999136	0.687318	0.0136354	0.999856	0	0	1		0		0	0
ST	RF	BERRY	0.983439	0.727272	0.163447	0.995616	0.340556	0.158571	0.985607	0.738524	0.222907	0.995335	0.384615	0.227273
ST	RF	BLACKCURRANT	0.999568	0.493589	0.000432028	1	0	0	1		0		0	0
ST	RF	BLAND	0.983727	0.869059	0.256034	0.99229	0.217262	0.154286	0.981577	0.889907	0.257456	0.990111	0.15	0.166667
ST	RF	BLUEBERRY	0.999136	0.490058	0.000576037	0.999712	0	0	0.999424	0.487615	0.000575705	1	0	0
ST	RF	BRANDY	0.991071	0.621226	0.015399	0.994365	0	0	0.988486	0.970355	0.0674922	0.99019	0.0555556	0.25
ST	RF	BREAD	0.997984	0.465244	0.00144009	0.999423	0	0	0.995394	0.461561	0.00402994	0.999422	0	0
ST	RF	BURNT	0.993088	0.769484	0.0529457	0.999565	0	0	0.985607	0.81734	0.104948	0.998832	0.333333	0.0416667
ST	RF	BUTTERSCOTCH
ST	RF	BUTTERY	0.989775	0.805619	0.159326	0.997385	0.32381	0.14359	0.990789	0.735573	0.0901434	0.998259	0.25	0.0714286
ST	RF	CABBAGE	0.99712	0.854569	0.295894	0.999711	0.6	0.19	0.996546	0.983372	0.211701	0.998845	0.333333	0.2
ST	RF	CAMPHORACEOUS	0.979839	0.874762	0.351033	0.994412	0.556264	0.296552	0.987334	0.893899	0.377999	0.996493	0.625	0.384615
ST	RF	CARAMEL	0.973358	0.829467	0.214086	0.994103	0.281469	0.0994318	0.970639	0.813048	0.233832	0.993499	0.3125	0.111111
ST	RF	CARAWAY	0.998848	0.686558	0.307863	0.999712	0.3	0.3	0.999424	0.999712	0.5	0.999424	0.5	1
ST	RF	CARNATION	0.999136	0.866715	0.102823	0.999712	0	0	0.998849	0.742651	0.0422424	1	0	0
ST	RF	CARROT	0.999568	0.489483	0.000432028	1	0	0	0.998849		0		0	0
ST	RF	CEDARWOOD	0.996976	0.885964	0.420392	0.999278	0.6	0.3	0.995394	0.858987	0.173195	0.997115	0.166667	0.25
ST	RF	CELERY	0.998416	0.733706	0.303045	0.999423	0.166667	0.2	0.997697	0.823722	0.389465	0.999423	0	0
ST	RF	CHAMOMILE	0.998128	0.760791	0.155684	0.999712	0.3	0.133333	0.998849	0.463401	0.00115141	1	0	0
ST	RF	CHEESY	0.987184	0.874354	0.21643	0.995488	0.363636	0.21619	0.99194	0.844586	0.19898	0.996528	0.142857	0.111111
ST	RF	CHEMICAL	0.955933	0.728775	0.139014	0.985989	0.196509	0.0978723	0.955671	0.700104	0.104858	0.985128	0.137931	0.0714286
ST	RF	CHERRY	0.99568	0.776918	0.0833302	0.999133	0	0	0.995394	0.69377	0.0109793	0.998845	0	0
ST	RF	CHILLI-PEPPER
ST	RF	CHOCOLATE	0.996688	0.545551	0.00534319	0.999278	0	0	0.997121	0.451241	0.00230282	0.999423	0	0
ST	RF	CINNAMON	0.99856	0.945997	0.610422	0.999423	0.6	0.4	0.997121	0.611512	0.126727	0.998846	0.333333	0.25
ST	RF	CITRONELLA
ST	RF	CITRUS	0.936059	0.834471	0.314605	0.968532	0.386001	0.352684	0.935521	0.845415	0.288618	0.963253	0.298851	0.337662
ST	RF	CLEAN	0.995104	0.670358	0.174082	0.998409	0.486667	0.233333	0.990789	0.638214	0.180952	0.998259	0.25	0.0714286
ST	RF	CLOVE	0.998416	0.890521	0.122092	0.999568	0	0	0.996546	0.997575	0.595556	0.998845	0.333333	0.2
ST	RF	COCOA	0.995248	0.766428	0.18395	0.998843	0.54	0.14	0.994819	0.711727	0.193646	0.997689	0.2	0.166667
ST	RF	COCONUT	0.991936	0.861951	0.198607	0.995223	0.29544	0.357143	0.987334	0.79843	0.140136	0.993043	0.142857	0.166667
ST	RF	COFFEE	0.995104	0.92853	0.410965	0.999711	0.5	0.0857143	0.99194	0.850998	0.117086	0.99653	0	0
ST	RF	COGNAC	0.993663	0.681108	0.0283332	0.994808	0.0366667	0.2	0.993667	0.734787	0.097881	0.995956	0.222222	0.333333
ST	RF	COOKED	0.992656	0.700096	0.0397348	0.99754	0	0	0.994243	0.562752	0.0244544	0.996538	0	0
ST	RF	COOLING	0.994096	0.843778	0.243599	0.997108	0.257778	0.3	0.996546	0.711719	0.348846	0.999422	0.75	0.375
ST	RF	CORIANDER	0.999856	0.832109	0.666811	1	0.666667	0.666667	0.999424	0.496832	0.000575705	1	0	0
ST	RF	CORN	0.999712	0.495534	0.000288018	1	0	0	0.999424	0.495104	0.000575705	1	0	0
ST	RF	CORTEX	0.998272	0.676814	0.138634	0.999567	0.266667	0.2	0.99597	0.550741	0.00461464	0.999422	0	0
ST	RF	COUMARIN	0.998416	0.517123	0.00266716	0.999712	0	0	0.998849	0.718444	0.00667327	1	0	0
ST	RF	CREAMY	0.982575	0.702981	0.120018	0.992425	0.190965	0.1375	0.984456	0.805352	0.138485	0.992442	0.1875	0.176471
ST	RF	CUCUMBER	0.992944	0.721602	0.0473405	0.995523	0.0622222	0.1	0.99597	0.907231	0.515126	0.997111	0.444444	0.666667
ST	RF	CUMIN	0.998128	0.526896	0.00289482	0.999279	0	0	0.998849	0.471198	0.000575705	0.999424	0	0
ST	RF	CYCLAMEN	0.999712	0.494886	0.000288018	1	0	0	0.999424	0.497984	0.000575705	1	0	0
ST	RF	DAIRY	0.99064	0.727499	0.0534147	0.995944	0.0785714	0.075	0.991364	0.739457	0.0265869	0.994223	0.0909091	0.166667
ST	RF	DRY	0.992367	0.676353	0.0215619	0.997106	0	0	0.993092	0.878729	0.083672	0.997685	0.2	0.111111
ST	RF	EARTHY	0.949309	0.757089	0.225024	0.985241	0.337842	0.16459	0.943005	0.727601	0.200381	0.977122	0.283019	0.197368
ST	RF	ETHEREAL	0.975807	0.821353	0.170093	0.994854	0.201515	0.0637931	0.972942	0.880097	0.39875	0.995848	0.611111	0.215686
ST	RF	EUCALYPTUS	0.99928	0.692075	0.300432	0.999712	0.2	0.4	0.999424		0		0	0
ST	RF	FATTY	0.934475	0.880479	0.400302	0.960928	0.431176	0.492373	0.933794	0.861025	0.370284	0.952584	0.413534	0.597826
ST	RF	FENUGREEK	0.999424	0.494382	0.000288018	0.999712	0	0	1		0		0	0
ST	RF	FERMENTED	0.995104	0.589498	0.0132333	0.998555	0	0	0.992516	0.613844	0.0156807	0.997685	0	0
ST	RF	FISHY	0.989775	0.767199	0.162652	0.998111	0.261905	0.0769231	0.992516	0.92081	0.361613	0.997103	0.375	0.272727
ST	RF	FLORAL	0.861749	0.841179	0.520606	0.942811	0.561727	0.407253	0.847438	0.842331	0.518611	0.931959	0.539535	0.411348
ST	RF	FOLIAGE	0.998272	0.787851	0.279432	0.999135	0.2	0.3	0.997121	0.482122	0.00172712	0.998847	0	0
ST	RF	FOOD	0.994528	0.609046	0.0852047	0.999276	0.3	0.0571429	0.994819	0.487384	0.0290299	0.999422	0	0
ST	RF	FRESH	0.968606	0.654326	0.0673574	0.986767	0.147077	0.104926	0.970063	0.701654	0.0859143	0.987074	0.185185	0.142857
ST	RF	FRUITY	0.807745	0.830311	0.652163	0.881986	0.642418	0.597028	0.821531	0.852381	0.674795	0.885671	0.638554	0.623529
ST	RF	FUNGAL	0.999568	0.494525	0.000432028	1	0	0	0.999424	0.491647	0.000575705	1	0	0
ST	RF	GALBANUM	0.999136	0.690197	0.30072	0.999856	0.3	0.4	0.998849	0.999424	0.5	0.999424	0	0
ST	RF	GARDENIA	0.998848	0.533532	0.00335163	0.999712	0	0	0.998849		0		0	0
ST	RF	GARLIC	0.991792	0.951673	0.546127	0.99869	0.746667	0.331429	0.990789	0.885756	0.379616	0.998256	0.571429	0.235294
ST	RF	GASSY	0.995248	0.678214	0.0958442	0.999855	0	0	0.996546	0.537724	0.00348768	0.998846	0	0
ST	RF	GERANIUM	0.994816	0.712774	0.0980775	0.998698	0.266667	0.0666667	0.992516	0.788454	0.126666	0.998841	0.333333	0.0833333
ST	RF	GINGER	0.999568	0.49186	0.000432028	1	0	0	0.999424	0.998272	0.166667	1	0	0
ST	RF	GOURMAND	0.998704	0.486526	0.000720046	0.999423	0	0	0.997121	0.485591	0.00115141	0.998271	0	0
ST	RF	GRAPE	0.991648	0.764853	0.133573	0.996236	0.141905	0.107143	0.989637	0.738137	0.0642609	0.994792	0	0
ST	RF	GRAPEFRUIT	0.994528	0.722026	0.133153	0.998698	0.133333	0.0666667	0.994819	0.890297	0.149533	0.998266	0.25	0.142857
ST	RF	GRASSY	0.984159	0.648399	0.0558683	0.991428	0.150909	0.166667	0.981577	0.690641	0.0454265	0.989541	0.1	0.125
ST	RF	GREEN	0.818549	0.778197	0.465654	0.924227	0.534045	0.369131	0.814623	0.787196	0.504748	0.917207	0.550781	0.405172
ST	RF	HAY	0.99496	0.675438	0.073466	0.999132	0.2	0.0666667	0.990789	0.678533	0.056228	0.999419	0	0
ST	RF	HERBAL	0.923531	0.725973	0.183127	0.97909	0.243822	0.102273	0.918826	0.713997	0.167735	0.979617	0.232558	0.0847458
ST	RF	HONEY	0.981854	0.7862	0.218239	0.991543	0.270396	0.211111	0.990789	0.790336	0.364219	0.99478	0.4	0.461538
ST	RF	INCENSE	0.999568	0.792361	0.405693	1	0.4	0.4	1		0		0	0
ST	RF	INDOLIC
ST	RF	JASMIN	0.987615	0.85071	0.192461	0.996508	0.212727	0.114286	0.986759	0.910338	0.266093	0.995923	0.363636	0.2
ST	RF	JUICY	0.999424	0.494453	0.000432028	0.999856	0	0	0.999424		0		0	0
ST	RF	JUNIPER	0.999712	0.493878	0.000288018	1	0	0	1		0		0	0
ST	RF	LACTONIC	0.996112	0.670824	0.0126781	0.997836	0	0	0.997121	0.99712	0.166667	0.997696	0	0
ST	RF	LAVENDER	0.997552	0.68054	0.281819	0.999422	0.533333	0.25	0.998273	0.729539	0.500576	0.998847	0.333333	0.5
ST	RF	LEATHERY	0.996544	0.652143	0.0408393	0.999856	0	0	0.994819	0.76022	0.319436	1	1	0.1
ST	RF	LEMON	0.974654	0.605317	0.0791392	0.990769	0.0872294	0.0507246	0.974093	0.657011	0.114188	0.992353	0.277778	0.135135
ST	RF	LEMONGRASS
ST	RF	LICORICE	0.998416	0.722459	0.0102317	0.999712	0	0	0.997697	0.628797	0.00407539	0.999423	0	0
ST	RF	LIGHT	0.999568	0.496831	0.000288018	0.999856	0	0	0.999424	0.495968	0.000575705	1	0	0
ST	RF	LILY	0.994816	0.720079	0.0634429	0.998266	0	0	0.994819	0.754211	0.120921	0.998844	0	0
ST	RF	LIME	0.999424	0.486023	0.000576037	1	0	0	0.999424		0		0	0
ST	RF	MALTY	0.998704	0.911185	0.758285	1	1	0.533333	0.998849	0.893014	0.689465	1	1	0.6
ST	RF	MAPLE	0.999136	0.780689	0.0254163	0.999856	0	0	0.999424		0		0	0
ST	RF	MARINE	0.997264	0.631722	0.00941247	0.999278	0	0	0.997121	0.597014	0.0433938	0.999423	0	0
ST	RF	MEATY	0.970766	0.906993	0.372966	0.990978	0.405931	0.224324	0.973518	0.895463	0.276881	0.990572	0.384615	0.25
ST	RF	MEDICINAL	0.985887	0.774485	0.146872	0.996357	0.249545	0.109559	0.985607	0.860195	0.237406	0.997086	0.166667	0.047619
ST	RF	MELON	0.992079	0.790124	0.22331	0.996087	0.36	0.35	0.984456	0.690578	0.0879476	0.991279	0.25	0.294118
ST	RF	METALLIC	0.989487	0.664013	0.153728	0.995504	0.154444	0.142222	0.99194	0.805067	0.298608	0.995947	0.3	0.3
ST	RF	MILD	0.988335	0.719012	0.0542482	0.995068	0.0581818	0.06	0.986183	0.74651	0.126927	0.995346	0.2	0.111111
ST	RF	MILKY	0.989487	0.791937	0.092423	0.993633	0.0783333	0.12381	0.989062	0.692705	0.0223781	0.99306	0.0769231	0.125
ST	RF	MINTY	0.970334	0.874471	0.435112	0.989746	0.527163	0.362791	0.976396	0.862475	0.418634	0.991731	0.548387	0.386364
ST	RF	MOSSY	0.992655	0.745156	0.089155	0.995522	0.0422222	0.09	0.993092	0.844201	0.0498949	0.995384	0	0
ST	RF	MUGUET	0.998992	0.485443	0.000864035	0.999856	0	0	0.999424	0.829104	0.667242	1	1	0.666667
ST	RF	MUSHROOM	0.990927	0.750109	0.143027	0.995224	0.173737	0.119048	0.987334	0.769811	0.207645	0.992459	0.235294	0.307692
ST	RF	MUSK	0.984591	0.883989	0.496331	0.994575	0.598338	0.435667	0.983305	0.828969	0.39146	0.991803	0.5	0.482759
ST	RF	MUSTY	0.96227	0.669637	0.120053	0.988124	0.248519	0.125203	0.960276	0.668079	0.0948802	0.984606	0.16129	0.104167
ST	RF	NARCISSUS	0.998848	0.787963	0.209132	1	0	0	0.998273	0.827278	0.467242	1	0	0
ST	RF	NEROLI	0.998128	0.73713	0.245164	0.999567	0	0	0.998273	0.64927	0.0119041	1	0	0
ST	RF	NEUTRAL
ST	RF	NUTTY	0.968463	0.799314	0.289953	0.990803	0.434011	0.226585	0.961428	0.780268	0.357775	0.994595	0.608696	0.194444
ST	RF	ODORLESS	0.94427	0.962552	0.864848	0.983725	0.877248	0.705345	0.943581	0.965858	0.852135	0.981333	0.85641	0.704641
ST	RF	OILY	0.945421	0.7827	0.240229	0.970015	0.319641	0.346801	0.93437	0.781204	0.225661	0.963855	0.277108	0.298701
ST	RF	ONION	0.988479	0.88904	0.33876	0.996798	0.447253	0.215238	0.989062	0.901197	0.330879	0.996512	0.4	0.235294
ST	RF	ORANGE
ST	RF	ORIENTAL	0.999136	0.493805	0.000432028	0.999568	0	0	0.997697	0.493664	0.000575705	0.998272	0	0
ST	RF	OTHERS	0.863048	0.692192	0.264745	0.954205	0.330136	0.170784	0.867588	0.657498	0.230042	0.954751	0.3	0.157895
ST	RF	OZONIC	0.995824	0.780707	0.147054	0.998844	0.15	0.09	0.990213	0.710915	0.0721586	0.995947	0	0
ST	RF	PASSIONFRUIT	0.999568	0.494958	0.000288018	0.999856	0	0	1		0		0	0
ST	RF	PATCHOULI	0.997552	0.820687	0.131514	0.999423	0	0	0.998273	0.714409	0.00838821	0.999424	0	0
ST	RF	PEA
ST	RF	PEACH	0.989488	0.787812	0.162111	0.994782	0.189725	0.177778	0.989062	0.834752	0.0338359	0.991344	0	0
ST	RF	PEANUT	0.99928	0.492579	0.000576037	0.999856	0	0	0.998273	0.825452	0.0632538	1	0	0
ST	RF	PEAR	0.988479	0.787742	0.169394	0.995643	0.205556	0.137879	0.985607	0.904864	0.236739	0.988998	0.173913	0.4
ST	RF	PEONY	0.999568	0.492365	0.000432028	1	0	0	1		0		0	0
ST	RF	PEPPER	0.99784	0.468846	0.00158408	0.999423	0	0	0.997121	0.715234	0.0110524	0.999423	0	0
ST	RF	PEPPERMINT	0.998416	0.897765	0.440144	0.998559	0.306667	0.8	0.997697	0.659362	0.0844847	0.999423	0	0
ST	RF	PEPPERY	0.999424	0.489625	0.000576037	1	0	0	0.999424	0.489343	0.000575705	1	0	0
ST	RF	PETITGRAIN	0.998992	0.693298	0.107099	0.999712	0	0	0.998849	0.733285	0.0107798	1	0	0
ST	RF	PHENOLIC	0.987615	0.895352	0.310352	0.999125	0.6	0.0588235	0.982729	0.881821	0.446321	0.997069	0.545455	0.193548
ST	RF	PINE	0.985887	0.892417	0.28149	0.995191	0.343205	0.207353	0.989062	0.929287	0.533456	0.996501	0.6	0.409091
ST	RF	PINEAPPLE	0.984591	0.878486	0.256529	0.995623	0.313968	0.144444	0.987334	0.917414	0.342886	0.995341	0.428571	0.3
ST	RF	PLASTIC	0.998848	0.58328	0.0161047	0.999712	0	0	1		0		0	0
ST	RF	PLUM	0.995392	0.561952	0.0447526	0.997834	0.05	0.0666667	0.993092	0.593765	0.00753493	0.99711	0	0
ST	RF	POPCORN	0.986463	0.795707	0.156362	0.995057	0.138333	0.0769231	0.97582	0.712815	0.0339381	0.984321	0	0
ST	RF	POTATO	0.998848	0.582198	0.019811	0.999856	0	0	0.997697	0.737089	0.0271931	1	0	0
ST	RF	POWDERY	0.980703	0.752095	0.126829	0.990959	0.187284	0.162745	0.983305	0.836488	0.197429	0.991846	0.263158	0.25
ST	RF	POWERFUL	0.999136	0.485227	0.000720046	0.999856	0	0	1		0		0	0
ST	RF	PUNGENT	0.982287	0.797659	0.233015	0.99561	0.350476	0.16166	0.983305	0.792527	0.217191	0.997074	0.444444	0.142857
ST	RF	RADISH	0.999136	0.584249	0.200864	1	0.4	0.2	0.998849	0.738905	0.500576	0.999424	0.5	0.5
ST	RF	RASPBERRY	0.998416	0.718367	0.371963	0.999856	0.7	0.366667	0.999424	0.46227	0.000575705	1	0	0
ST	RF	RESINOUS	0.991647	0.504915	0.00387334	0.994944	0	0	0.989637	0.619746	0.00526694	0.992494	0	0
ST	RF	RHUBARB
ST	RF	RIPE	0.998272	0.627503	0.074133	0.999712	0	0	0.994819	0.601901	0.0513709	0.999422	0	0
ST	RF	ROASTED	0.982575	0.879324	0.263704	0.998973	0.64	0.0953846	0.98388	0.924998	0.370003	0.998244	0.571429	0.137931
ST	RF	ROOTY	0.992655	0.629398	0.0163477	0.995235	0	0	0.992516	0.716138	0.023303	0.99366	0	0
ST	RF	ROSE	0.950461	0.825552	0.290321	0.975412	0.368657	0.343098	0.947611	0.846676	0.309533	0.969479	0.337662	0.393939
ST	RF	ROSEMARY	0.999568	0.489916	0.000432028	1	0	0	0.998849	0.494528	0.000575705	0.999424	0	0
ST	RF	RUBBERY	0.99856	0.486958	0.000720046	0.99928	0	0	0.998849	0.486751	0.000575705	0.999424	0	0
ST	RF	RUM	0.996976	0.804993	0.0590328	0.999856	0	0	0.996546	0.709247	0.021606	0.998846	0	0
ST	RF	SAFFRON	0.999568	0.491068	0.000432028	1	0	0	1		0		0	0
ST	RF	SAGE	0.997552	0.729774	0.097819	0.998991	0	0	0.999424		0		0	0
ST	RF	SANDALWOOD	0.995103	0.879934	0.2997	0.998987	0.566667	0.2	0.994243	0.899865	0.210712	0.997689	0	0
ST	RF	SAVORY	0.993232	0.714917	0.217157	0.998117	0.290476	0.132143	0.992516	0.747539	0.0185212	0.998263	0	0
ST	RF	SEAWEED	0.999424	0.495246	0.000288018	0.999712	0	0	0.999424	0.748991	0.500576	1	1	0.5
ST	RF	SHARP	0.99424	0.555821	0.013985	0.998554	0	0	0.99194	0.58814	0.0308679	0.998841	0	0
ST	RF	SMOKY	0.989631	0.792666	0.0673918	0.995798	0	0	0.993092	0.652265	0.00469184	0.995384	0	0
ST	RF	SOAPY	0.997984	0.477502	0.00144009	0.999423	0	0	0.997697	0.998271	0.4	0.997695	0.333333	1
ST	RF	SOFT	0.998416	0.491068	0.000432028	0.998847	0	0	1		0		0	0
ST	RF	SOUR	0.992368	0.778318	0.0903291	0.996961	0.0583333	0.0571429	0.99597	0.854677	0.266678	0.998268	0.25	0.2
ST	RF	SPEARMINT	0.998848	0.636773	0.30072	0.999567	0.4	0.3	0.999424	0.999712	0.5	0.999424	0.5	1
ST	RF	SPICY	0.955069	0.815059	0.343231	0.98673	0.504285	0.281925	0.951641	0.822803	0.392689	0.986683	0.511111	0.270588
ST	RF	STRAWBERRY	0.997408	0.624594	0.0925659	0.999279	0	0	0.997697	0.464821	0.00172712	0.999423	0	0
ST	RF	SULFUROUS	0.963421	0.954262	0.528823	0.986802	0.556065	0.398636	0.966033	0.960489	0.534467	0.990425	0.589744	0.348485
ST	RF	SWEET	0.889831	0.6245	0.14465	0.960162	0.186272	0.100404	0.885435	0.645293	0.187806	0.955892	0.230769	0.14
ST	RF	SWEET-PEA
ST	RF	TAGETES	0.999568	0.491716	0.000432028	1	0	0	1		0		0	0
ST	RF	TANGERINE	0.998704	0.590345	0.00927171	0.999423	0	0	1		0		0	0
ST	RF	TEA	0.997408	0.57648	0.0080888	0.999856	0	0	0.994243	0.593622	0.100434	1	1	0.0909091
ST	RF	TERPENIC	0.991648	0.76626	0.0521091	0.996814	0.106667	0.0571429	0.989637	0.653177	0.0566677	0.99652	0.142857	0.0769231
ST	RF	THYME	1	1	1	1	1	1	0.998849	0.498559	0.00115141	1	0	0
ST	RF	TOASTED	0.999568	0.745893	0.375288	0.999856	0.375	0.5	0.998849	0.490778	0.00115141	1	0	0
ST	RF	TOBACCO	0.987903	0.801933	0.183293	0.998544	0.29	0.0516667	0.991364	0.801592	0.229982	0.997678	0.428571	0.214286
ST	RF	TOFFEE
ST	RF	TONKA	0.998992	0.692722	0.200432	0.999712	0	0	0.998849	0.485311	0.000575705	0.999424	0	0
ST	RF	TROPICAL-FRUIT	0.984015	0.7387	0.126307	0.997225	0.206349	0.0615789	0.985607	0.796466	0.0654251	0.994189	0.0909091	0.0625
ST	RF	TRUFFLE	0.999568	0.489843	0.000432028	1	0	0	0.999424	0.4928	0.000575705	1	0	0
ST	RF	TUBEROSE	0.999712	0.493086	0.000288018	1	0	0	0.998849	0.490783	0.000575705	0.999424	0	0
ST	RF	UNPLEASANT	0.978398	0.731163	0.109366	0.990651	0.146505	0.122632	0.976396	0.770036	0.0408578	0.986612	0.0416667	0.0526316
ST	RF	VALERIAN	0.999568	0.495102	0.000288018	0.999856	0	0	0.999424		0		0	0
ST	RF	VANILLA	0.990495	0.876128	0.432257	0.997963	0.568254	0.266667	0.991364	0.983145	0.349433	0.995365	0.333333	0.363636
ST	RF	VEGETABLE	0.97883	0.836216	0.203793	0.995449	0.355649	0.121368	0.970063	0.8294	0.196978	0.992908	0.294118	0.111111
ST	RF	VERBENA	0.999712	0.494742	0.000288018	1	0	0	0.999424	0.493952	0.000575705	1	0	0
ST	RF	VETIVER	0.997264	0.786066	0.049647	0.999711	0	0	0.996546	0.783256	0.284485	0.998268	0.4	0.4
ST	RF	VIOLET	0.991215	0.830949	0.173547	0.996089	0.163333	0.15	0.988486	0.80359	0.149096	0.993052	0.142857	0.2
ST	RF	WARM	0.994816	0.694057	0.269252	0.998552	0.564286	0.339286	0.993667	0.61976	0.00888586	0.998843	0	0
ST	RF	WATERY	0.998992	0.679606	0.00778853	0.999856	0	0	0.999424	1	1	1	0	0
ST	RF	WAXY	0.946718	0.839676	0.243991	0.96501	0.284855	0.408406	0.951065	0.891329	0.339613	0.967203	0.352941	0.5
ST	RF	WINE	0.97523	0.781532	0.114764	0.987868	0.132665	0.126667	0.973518	0.684433	0.0764858	0.988882	0.05	0.0357143
ST	RF	WOODY	0.90049	0.84246	0.496969	0.96167	0.563693	0.403371	0.912493	0.846394	0.43741	0.965605	0.560976	0.413174
ST	RF	YEAST	0.999136	0.660831	0.0669547	0.999568	0	0	0.999424		0		0	0
ST	RF	YLANG	0.998704	0.786557	0.115769	0.999856	0	0	0.999424	0.478687	0.000575705	1	0	0
ST	XGB	ACIDIC	0.995824	0.857976	0.247158	0.999133	0.133333	0.08	0.99597	0.611111	0.0121284	0.999422	0	0
ST	XGB	ALCOHOLIC	0.989775	0.931828	0.349912	0.997528	0.432222	0.192308	0.989062	0.952873	0.591101	0.998249	0.727273	0.333333
ST	XGB	ALDEHYDIC	0.989343	0.815956	0.0925926	0.997965	0.166667	0.0474359	0.992516	0.891054	0.184478	0.99942	0.666667	0.142857
ST	XGB	ALLIACEOUS	0.993664	0.885248	0.174156	0.998552	0.233333	0.103571	0.995394	0.957454	0.283304	0.999422	0.5	0.125
ST	XGB	ALMOND	0.9928	0.772612	0.172554	0.999129	0.633333	0.154545	0.992516	0.857923	0.138243	0.998841	0.333333	0.0833333
ST	XGB	AMBER	0.985167	0.879537	0.24298	0.997079	0.4	0.134737	0.989637	0.800977	0.276281	0.999418	0.666667	0.105263
ST	XGB	ANIMAL	0.979982	0.818357	0.227341	0.996039	0.376623	0.125231	0.988486	0.806971	0.302831	0.998834	0.666667	0.181818
ST	XGB	ANISIC	0.98992	0.867541	0.293506	0.997382	0.480952	0.236264	0.987334	0.814416	0.33852	0.999416	0.8	0.16
ST	XGB	APPLE	0.971774	0.905954	0.309696	0.992752	0.453802	0.197147	0.978123	0.923848	0.365695	0.992937	0.5	0.315789
ST	XGB	APRICOT	0.993951	0.905466	0.14126	0.998552	0.233333	0.107143	0.993667	0.864294	0.0575218	0.998843	0	0
ST	XGB	AROMATIC	0.975807	0.6554	0.0796583	0.999262	0.333333	0.0238859	0.974669	0.582734	0.0313723	0.998231	0	0
ST	XGB	ARTEMISIA
ST	XGB	BALSAMIC	0.96803	0.873402	0.441215	0.991927	0.618544	0.341176	0.970639	0.870249	0.337757	0.991093	0.53125	0.320755
ST	XGB	BANANA	0.991216	0.803042	0.138003	0.998258	0.246667	0.0927273	0.99194	0.816371	0.0535065	0.99942	0	0
ST	XGB	BASIL	0.99928	0.809426	0.00629529	1	0	0	1		0		0	0
ST	XGB	BERRY	0.985455	0.710838	0.190449	0.9981	0.563333	0.129048	0.986183	0.806692	0.161972	0.998251	0.25	0.0454545
ST	XGB	BLACKCURRANT	0.999568	0.5	0.000432028	1	0	0	1		0		0	0
ST	XGB	BLAND	0.990207	0.885191	0.332815	0.997817	0.621111	0.254286	0.990213	0.911092	0.284538	0.998837	0.6	0.166667
ST	XGB	BLUEBERRY	0.999424	0.534222	0.0016401	1	0	0	0.999424	0.471198	0.00108696	1	0	0
ST	XGB	BRANDY	0.996256	0.8408	0.0224594	0.999566	0	0	0.997697	0.97562	0.310601	0.999423	0.5	0.25
ST	XGB	BREAD	0.99856	0.654209	0.0106778	1	0	0	0.99597	0.733898	0.045264	1	0	0
ST	XGB	BURNT	0.992367	0.774425	0.0437082	0.99884	0	0	0.984456	0.894873	0.131599	0.998249	0	0
ST	XGB	BUTTERSCOTCH
ST	XGB	BUTTERY	0.990495	0.798272	0.176651	0.998402	0.3	0.111538	0.989637	0.736651	0.0540011	0.997098	0.166667	0.0714286
ST	XGB	CABBAGE	0.996112	0.87694	0.223461	0.999133	0.2	0.05	0.99597	0.916224	0.218259	0.998268	0.25	0.2
ST	XGB	CAMPHORACEOUS	0.97811	0.869421	0.305071	0.994558	0.449066	0.206897	0.986759	0.872893	0.391639	0.998831	0.714286	0.192308
ST	XGB	CARAMEL	0.974798	0.85512	0.232991	0.995282	0.34864	0.112311	0.97582	0.809568	0.292176	0.997045	0.615385	0.177778
ST	XGB	CARAWAY	0.999136	0.780744	0.335546	1	0.4	0.3	0.999424	0.999712	0.5	0.999424	0.5	1
ST	XGB	CARNATION	0.999424	0.975576	0.355655	1	0	0	0.998849	0.829251	0.029493	1	0	0
ST	XGB	CARROT	0.999568	0.5	0.000432028	1	0	0	1		0		0	0
ST	XGB	CEDARWOOD	0.996112	0.851555	0.315914	0.998555	0.49	0.27	0.995394	0.91056	0.157698	0.997115	0.166667	0.25
ST	XGB	CELERY	0.998848	0.784066	0.236662	0.999856	0.4	0.2	0.997697	0.744425	0.12576	0.999423	0	0
ST	XGB	CHAMOMILE	0.99784	0.84439	0.16322	0.999567	0.1	0.0666667	0.998849	0.734294	0.00319236	1	0	0
ST	XGB	CHEESY	0.988623	0.900778	0.246142	0.997525	0.490159	0.161905	0.993667	0.956629	0.32737	0.997685	0.333333	0.222222
ST	XGB	CHEMICAL	0.965582	0.774753	0.160893	0.997764	0.385714	0.0468085	0.966609	0.726667	0.126767	0.997026	0.375	0.0535714
ST	XGB	CHERRY	0.996832	0.73651	0.164726	0.999855	0.5	0.13	0.99597	0.612459	0.0379465	0.999422	0	0
ST	XGB	CHILLI-PEPPER
ST	XGB	CHOCOLATE	0.996544	0.635672	0.0160223	0.999134	0	0	0.997697	0.725188	0.00631734	1	0	0
ST	XGB	CINNAMON	0.998416	0.996467	0.596791	0.999423	0.333333	0.3	0.996546	0.952683	0.16361	0.998269	0.25	0.25
ST	XGB	CITRONELLA
ST	XGB	CITRUS	0.946717	0.851412	0.352469	0.987838	0.487702	0.207738	0.955095	0.854518	0.29066	0.990361	0.483871	0.194805
ST	XGB	CLEAN	0.995968	0.720569	0.164942	0.999277	0.686667	0.233333	0.993092	0.813904	0.218244	1	1	0.142857
ST	XGB	CLOVE	0.997696	0.815593	0.199031	0.998847	0	0	0.997697	0.995381	0.566667	1	1	0.2
ST	XGB	COCOA	0.994816	0.773232	0.139682	0.998698	0.133333	0.0733333	0.995394	0.868525	0.203386	0.998267	0.25	0.166667
ST	XGB	COCONUT	0.993808	0.921627	0.215771	0.998408	0.18	0.107143	0.993667	0.914155	0.25524	0.998841	0.6	0.25
ST	XGB	COFFEE	0.995248	0.913871	0.342105	0.998842	0.626667	0.285714	0.993092	0.91751	0.135599	0.997108	0.166667	0.125
ST	XGB	COGNAC	0.998416	0.88877	0.0235152	0.999856	0	0	0.996546	0.967023	0.0759026	1	0	0
ST	XGB	COOKED	0.993664	0.780983	0.0514412	0.998263	0.1	0.0571429	0.99597	0.795081	0.0120804	0.998269	0	0
ST	XGB	COOLING	0.995392	0.867217	0.236747	0.999277	0.266667	0.1	0.99597	0.697802	0.267352	1	1	0.125
ST	XGB	CORIANDER	0.999568	0.5	0.000432028	1	0	0	0.999424	0.363767	0.000892061	1	0	0
ST	XGB	CORN	0.999712	0.5	0.000288018	1	0	0	0.999424	0.5	0.000575705	1	0	0
ST	XGB	CORTEX	0.99856	0.675171	0.204564	0.999856	0.3	0.2	0.995394	0.658338	0.0132425	0.998845	0	0
ST	XGB	COUMARIN	0.998704	0.921593	0.0194215	1	0	0	0.998849	0.960231	0.0279264	1	0	0
ST	XGB	CREAMY	0.988191	0.741458	0.137078	0.998689	0.45	0.0875	0.988486	0.82777	0.0866342	0.998256	0	0
ST	XGB	CUCUMBER	0.995968	0.852884	0.113421	0.998556	0.0916667	0.1	0.996546	0.966156	0.461794	0.999422	0.5	0.166667
ST	XGB	CUMIN	0.998848	0.795213	0.00854665	1	0	0	0.999424	0.440668	0.00102881	1	0	0
ST	XGB	CYCLAMEN	0.999712	0.5	0.000288018	1	0	0	0.999424	0.5	0.000575705	1	0	0
ST	XGB	DAIRY	0.993664	0.80042	0.103717	0.999131	0.133333	0.05	0.994819	0.740805	0.0146691	0.998267	0	0
ST	XGB	DRY	0.993664	0.784659	0.027496	0.998408	0	0	0.993667	0.855613	0.0542514	0.998843	0	0
ST	XGB	EARTHY	0.957373	0.751589	0.239898	0.995482	0.565443	0.124918	0.955671	0.760215	0.198326	0.995184	0.466667	0.0921053
ST	XGB	ETHEREAL	0.978255	0.871729	0.263042	0.99603	0.439683	0.12734	0.976972	0.899007	0.498698	0.998221	0.823529	0.27451
ST	XGB	EUCALYPTUS	0.99928	0.674207	0.301094	1	0	0	0.999424		0		0	0
ST	XGB	FATTY	0.948157	0.89658	0.429929	0.986568	0.586384	0.306102	0.948762	0.888592	0.399968	0.981763	0.52381	0.358696
ST	XGB	FENUGREEK	0.999712	0.5	0.000288018	1	0	0	1		0		0	0
ST	XGB	FERMENTED	0.995824	0.714603	0.0123722	0.999277	0	0	0.993092	0.816101	0.038995	0.998264	0	0
ST	XGB	FISHY	0.989919	0.870924	0.195171	0.997965	0.373333	0.108974	0.995394	0.957943	0.476978	1	1	0.272727
ST	XGB	FLORAL	0.861893	0.841442	0.509714	0.956896	0.579388	0.329253	0.860679	0.851542	0.54246	0.95945	0.626582	0.351064
ST	XGB	FOLIAGE	0.998992	0.821954	0.317761	0.999856	0.3	0.3	0.998273	0.570069	0.00280903	1	0	0
ST	XGB	FOOD	0.993808	0.660469	0.0361449	0.998842	0	0	0.995394	0.660931	0.0154192	1	0	0
ST	XGB	FRESH	0.977391	0.752257	0.0794089	0.997353	0.146667	0.0280788	0.978699	0.697129	0.105911	0.998237	0.25	0.0285714
ST	XGB	FRUITY	0.814228	0.833876	0.666244	0.912561	0.683604	0.535116	0.82441	0.844429	0.68721	0.916921	0.677515	0.538824
ST	XGB	FUNGAL	0.999568	0.5	0.000432028	1	0	0	0.999424	0.650058	0.00151745	1	0	0
ST	XGB	GALBANUM	0.998992	0.585012	0.400909	1	0	0	0.999424	1	1	1	0	0
ST	XGB	GARDENIA	0.999136	0.554212	0.00222195	1	0	0	1		0		0	0
ST	XGB	GARLIC	0.991936	0.960913	0.500933	0.998399	0.747619	0.374286	0.991364	0.94133	0.412544	0.997674	0.6	0.352941
ST	XGB	GASSY	0.99496	0.630891	0.0136953	0.999566	0	0	0.996546	0.53253	0.00298888	0.998846	0	0
ST	XGB	GERANIUM	0.995824	0.819226	0.116065	0.999711	0.4	0.0666667	0.993092	0.869807	0.175967	0.99942	0.5	0.0833333
ST	XGB	GINGER	0.999568	0.5	0.000432028	1	0	0	0.999424	0.998848	0.25	1	0	0
ST	XGB	GOURMAND	0.99928	0.310565	0.00107478	1	0	0	0.998849	0.139481	0.00098753	1	0	0
ST	XGB	GRAPE	0.994816	0.833007	0.227786	0.998987	0.446667	0.192857	0.993092	0.945505	0.124662	0.997106	0.285714	0.222222
ST	XGB	GRAPEFRUIT	0.99496	0.808265	0.189419	0.998987	0.366667	0.0952381	0.99597	0.919405	0.111185	0.999422	0.5	0.142857
ST	XGB	GRASSY	0.990783	0.725295	0.11536	0.998692	0.333333	0.1	0.990213	0.701209	0.0607561	0.999419	0	0
ST	XGB	GREEN	0.826757	0.777936	0.484876	0.954642	0.59419	0.282899	0.823258	0.797069	0.530474	0.953924	0.621302	0.301724
ST	XGB	HAY	0.995392	0.746262	0.107768	0.999566	0.4	0.0666667	0.991364	0.702052	0.0512704	1	0	0
ST	XGB	HERBAL	0.934476	0.739891	0.18981	0.995388	0.332381	0.0340909	0.932067	0.712469	0.199393	0.996294	0.5	0.0508475
ST	XGB	HONEY	0.986751	0.803636	0.245916	0.996354	0.415684	0.222876	0.993092	0.820186	0.354551	0.99884	0.6	0.230769
ST	XGB	INCENSE	0.99928	0.914187	0.405843	1	0	0	1		0		0	0
ST	XGB	INDOLIC
ST	XGB	JASMIN	0.987471	0.828767	0.12274	0.997091	0.069697	0.0428571	0.987334	0.842065	0.202825	0.997088	0.375	0.15
ST	XGB	JUICY	0.999568	0.5	0.000432028	1	0	0	1		0		0	0
ST	XGB	JUNIPER	0.999712	0.5	0.000288018	1	0	0	1		0		0	0
ST	XGB	LACTONIC	0.99712	0.830256	0.0159272	0.998846	0	0	0.998849	0.998848	0.333333	0.999424	0	0
ST	XGB	LAVENDER	0.997552	0.736004	0.22402	0.999711	0.3	0.133333	0.998849	0.867723	0.502169	0.999424	0.5	0.5
ST	XGB	LEATHERY	0.995968	0.626268	0.107691	0.999278	0	0	0.99597	0.792965	0.391732	1	1	0.3
ST	XGB	LEMON	0.981279	0.631208	0.0902044	0.997363	0.31381	0.0586957	0.978699	0.640517	0.135465	0.998235	0.5	0.0810811
ST	XGB	LEMONGRASS
ST	XGB	LICORICE	0.998704	0.664059	0.00696449	1	0	0	0.997697	0.611111	0.00509842	0.999423	0	0
ST	XGB	LIGHT	0.999712	0.5	0.000288018	1	0	0	0.999424	0.5	0.000575705	1	0	0
ST	XGB	LILY	0.995248	0.796698	0.0592396	0.998699	0	0	0.994819	0.896367	0.216018	0.998266	0.25	0.142857
ST	XGB	LIME	0.999424	0.723703	0.00271805	1	0	0	1		0		0	0
ST	XGB	MALTY	0.998416	0.906913	0.653867	0.999856	0.733333	0.483333	0.998273	0.989665	0.725155	1	1	0.4
ST	XGB	MAPLE	0.99928	0.939173	0.0803945	1	0	0	0.999424		0		0	0
ST	XGB	MARINE	0.99784	0.517148	0.00311195	0.999856	0	0	0.997697	0.894691	0.0206042	1	0	0
ST	XGB	MEATY	0.970622	0.916865	0.379186	0.989647	0.419688	0.268619	0.974669	0.921818	0.3036	0.991161	0.423077	0.275
ST	XGB	MEDICINAL	0.987471	0.769797	0.174706	0.998251	0.495238	0.0852941	0.98791	0.914599	0.251297	0.997669	0.5	0.190476
ST	XGB	MELON	0.993951	0.835006	0.269143	0.998696	0.507143	0.238889	0.989637	0.773803	0.158872	0.997674	0.428571	0.176471
ST	XGB	METALLIC	0.992367	0.768598	0.179322	0.998405	0.328571	0.14	0.993092	0.845223	0.234425	0.997684	0.333333	0.2
ST	XGB	MILD	0.99136	0.729773	0.102141	0.99855	0	0	0.989637	0.839102	0.193962	0.998255	0.5	0.166667
ST	XGB	MILKY	0.99424	0.821324	0.0854094	0.998987	0	0	0.99597	0.625	0.135846	1	1	0.125
ST	XGB	MINTY	0.972494	0.881492	0.424078	0.99465	0.618056	0.27907	0.97582	0.892492	0.341817	0.994093	0.545455	0.272727
ST	XGB	MOSSY	0.996832	0.700234	0.136925	0.999711	0.2	0.08	0.998273	0.794143	0.432096	1	1	0.25
ST	XGB	MUGUET	0.999136	0.674968	0.00438717	1	0	0	0.998273	0.690792	0.40803	1	0	0
ST	XGB	MUSHROOM	0.994528	0.806536	0.221824	0.998698	0.5	0.147619	0.991364	0.86949	0.203567	0.99768	0.333333	0.153846
ST	XGB	MUSK	0.987183	0.910039	0.526598	0.996481	0.72448	0.476667	0.98791	0.91238	0.537935	0.994145	0.642857	0.62069
ST	XGB	MUSTY	0.969326	0.680431	0.111135	0.998367	0.346667	0.0289199	0.972366	0.748717	0.0982042	0.998816	0.5	0.0416667
ST	XGB	NARCISSUS	0.998704	0.938752	0.338017	0.999712	0.2	0.1	0.998273	0.98193	0.229713	1	0	0
ST	XGB	NEROLI	0.99856	0.940193	0.101858	1	0	0	0.996546	0.603614	0.0319047	0.99827	0	0
ST	XGB	NEUTRAL
ST	XGB	NUTTY	0.971199	0.817382	0.312015	0.993177	0.544026	0.240976	0.964306	0.787792	0.34404	0.996997	0.75	0.208333
ST	XGB	ODORLESS	0.946286	0.961074	0.86549	0.978691	0.85327	0.750057	0.949338	0.958391	0.864512	0.978	0.846512	0.767932
ST	XGB	OILY	0.959534	0.796924	0.243208	0.994753	0.441667	0.102424	0.953944	0.833582	0.25814	0.993976	0.411765	0.0909091
ST	XGB	ONION	0.987184	0.940856	0.306112	0.995342	0.39859	0.228571	0.990213	0.95908	0.313895	0.997093	0.5	0.294118
ST	XGB	ORANGE
ST	XGB	ORIENTAL	0.999568	0.5	0.000432028	1	0	0	0.999424	0.834101	0.00293255	1	0	0
ST	XGB	OTHERS	0.880327	0.690837	0.247702	0.990222	0.403966	0.0458094	0.887162	0.653433	0.209026	0.993536	0.285714	0.0210526
ST	XGB	OZONIC	0.9964	0.848697	0.148231	0.999422	0.4	0.09	0.993667	0.759351	0.0725405	0.999421	0	0
ST	XGB	PASSIONFRUIT	0.999712	0.5	0.000288018	1	0	0	1		0		0	0
ST	XGB	PATCHOULI	0.997264	0.963484	0.0915728	0.999134	0	0	0.998273	0.942075	0.0143634	0.999424	0	0
ST	XGB	PEA
ST	XGB	PEACH	0.991215	0.819628	0.0886559	0.997681	0	0	0.996546	0.934939	0.107137	0.998846	0	0
ST	XGB	PEANUT	0.999424	0.64719	0.00160834	1	0	0	0.998273	0.689927	0.00358386	1	0	0
ST	XGB	PEAR	0.989632	0.871646	0.180963	0.996805	0.258333	0.136364	0.995394	0.952027	0.270426	0.998842	0.666667	0.4
ST	XGB	PEONY	0.999568	0.5	0.000432028	1	0	0	1		0		0	0
ST	XGB	PEPPER	0.998272	0.488013	0.0025634	0.999856	0	0	0.997697	0.735791	0.0163719	1	0	0
ST	XGB	PEPPERMINT	0.999136	0.995459	0.265	0.999856	0	0	0.998273	0.68935	0.170686	1	0	0
ST	XGB	PEPPERY	0.999424	0.570317	0.0031425	1	0	0	0.999424	0.418779	0.000988142	1	0	0
ST	XGB	PETITGRAIN	0.99928	0.718064	0.00806116	1	0	0	0.998849	0.744236	0.00437523	1	0	0
ST	XGB	PHENOLIC	0.986607	0.89074	0.297021	0.996501	0.385714	0.188235	0.982729	0.89346	0.392087	0.996483	0.538462	0.225806
ST	XGB	PINE	0.987903	0.859336	0.243098	0.997668	0.540476	0.170588	0.990213	0.939279	0.498294	0.998834	0.777778	0.318182
ST	XGB	PINEAPPLE	0.985455	0.904886	0.251532	0.996206	0.341775	0.166667	0.989637	0.950582	0.356133	0.997088	0.583333	0.35
ST	XGB	PLASTIC	0.999136	0.388679	0.00231681	1	0	0	1		0		0	0
ST	XGB	PLUM	0.996832	0.73075	0.0509242	0.999422	0	0	0.995394	0.685673	0.0101755	0.999422	0	0
ST	XGB	POPCORN	0.990496	0.84297	0.194115	0.998546	0.5	0.138462	0.989637	0.823771	0.149822	0.997096	0.285714	0.133333
ST	XGB	POTATO	0.998848	0.700499	0.0230671	0.999856	0	0	0.997697	0.78217	0.0474175	1	0	0
ST	XGB	POWDERY	0.985167	0.836233	0.171645	0.996501	0.227778	0.0816993	0.989062	0.877111	0.344789	0.998835	0.6	0.15
ST	XGB	POWERFUL	0.99928	0.36035	0.00169646	1	0	0	1		0		0	0
ST	XGB	PUNGENT	0.985599	0.840677	0.267969	0.998829	0.669048	0.170751	0.986183	0.847321	0.30209	1	1	0.142857
ST	XGB	RADISH	0.998704	0.705701	0.140059	0.999856	0	0	0.998849	0.639049	0.250797	1	0	0
ST	XGB	RASPBERRY	0.99784	0.680053	0.314439	0.999567	0.4	0.25	0.999424	0.869816	0.00440529	1	0	0
ST	XGB	RESINOUS	0.995968	0.691769	0.00990247	0.999277	0	0	0.997121	0.482159	0.00373588	1	0	0
ST	XGB	RHUBARB
ST	XGB	RIPE	0.998272	0.702879	0.0655546	0.999712	0	0	0.994819	0.690464	0.0475208	0.999422	0	0
ST	XGB	ROASTED	0.981279	0.881948	0.219808	0.997507	0.408571	0.103077	0.984456	0.938585	0.35802	0.997073	0.583333	0.241379
ST	XGB	ROOTY	0.997408	0.66991	0.00909771	1	0	0	0.998273	0.525072	0.0318616	0.999424	0	0
ST	XGB	ROSE	0.961262	0.86094	0.366719	0.990405	0.524047	0.251852	0.968336	0.896963	0.452193	0.994614	0.689655	0.30303
ST	XGB	ROSEMARY	0.999568	0.5	0.000432028	1	0	0	0.999424	0.96659	0.0153846	1	0	0
ST	XGB	RUBBERY	0.99928	0.406675	0.00131504	1	0	0	0.999424	0.594182	0.00141643	1	0	0
ST	XGB	RUM	0.996688	0.852304	0.0480448	0.999567	0	0	0.997121	0.907098	0.0167919	0.999423	0	0
ST	XGB	SAFFRON	0.999568	0.5	0.000432028	1	0	0	1		0		0	0
ST	XGB	SAGE	0.998128	0.789928	0.0481988	0.999567	0	0	1		0		0	0
ST	XGB	SANDALWOOD	0.994384	0.864124	0.258409	0.998698	0.33	0.119048	0.994243	0.863614	0.221884	0.997111	0.166667	0.166667
ST	XGB	SAVORY	0.993232	0.816558	0.185088	0.998117	0.233333	0.132143	0.992516	0.845252	0.050537	0.998263	0	0
ST	XGB	SEAWEED	0.999712	0.5	0.000288018	1	0	0	0.998849	0.5	0.00115141	1	0	0
ST	XGB	SHARP	0.995248	0.647096	0.0109997	0.999566	0	0	0.993092	0.679686	0.0255828	1	0	0
ST	XGB	SMOKY	0.993232	0.836101	0.153052	0.998986	0.266667	0.0722222	0.997121	0.833598	0.00820337	0.999423	0	0
ST	XGB	SOAPY	0.99856	0.665349	0.0068793	1	0	0	0.998849	1	1	1	0	0
ST	XGB	SOFT	0.999568	0.5	0.000432028	1	0	0	1		0		0	0
ST	XGB	SOUR	0.994096	0.803091	0.113613	0.998987	0	0	0.996546	0.901674	0.144451	0.998845	0.333333	0.2
ST	XGB	SPEARMINT	0.999136	0.836984	0.359728	0.999856	0.5	0.3	0.999424	0.999136	0.333333	1	0	0
ST	XGB	SPICY	0.957373	0.801868	0.329922	0.991556	0.567158	0.230722	0.953944	0.806174	0.362233	0.99092	0.571429	0.235294
ST	XGB	STRAWBERRY	0.998128	0.764488	0.178868	0.999711	0.266667	0.166667	0.997697	0.90965	0.0407469	0.999423	0	0
ST	XGB	SULFUROUS	0.963997	0.959757	0.521608	0.985602	0.562741	0.442338	0.964882	0.965748	0.519308	0.988031	0.555556	0.378788
ST	XGB	SWEET	0.914747	0.656209	0.163119	0.993726	0.291378	0.0281478	0.908463	0.639773	0.176619	0.991178	0.263158	0.0333333
ST	XGB	SWEET-PEA
ST	XGB	TAGETES	0.999568	0.5	0.000432028	1	0	0	1		0		0	0
ST	XGB	TANGERINE	0.99928	0.841466	0.0148282	1	0	0	1		0		0	0
ST	XGB	TEA	0.997552	0.446499	0.0533887	1	0	0	0.994243	0.465685	0.097939	1	1	0.0909091
ST	XGB	TERPENIC	0.992944	0.816988	0.0582312	0.998407	0	0	0.992516	0.759147	0.104303	0.99942	0.5	0.0769231
ST	XGB	THYME	0.999712	0.5	0.000288018	1	0	0	0.998849	0.5	0.00115141	1	0	0
ST	XGB	TOASTED	0.999424	0.789481	0.00346931	1	0	0	0.998849	0.218732	0.00106921	1	0	0
ST	XGB	TOBACCO	0.987327	0.796967	0.110918	0.997815	0.216667	0.065	0.991364	0.863009	0.155881	0.998839	0.333333	0.0714286
ST	XGB	TOFFEE
ST	XGB	TONKA	0.99928	0.890318	0.0108026	1	0	0	0.999424	0.987903	0.0454545	1	0	0
ST	XGB	TROPICAL-FRUIT	0.983583	0.805807	0.148867	0.996495	0.301515	0.0826316	0.989637	0.835452	0.109129	0.998257	0.25	0.0625
ST	XGB	TRUFFLE	0.999568	0.5	0.000432028	1	0	0	0.999424	0.927419	0.0078125	1	0	0
ST	XGB	TUBEROSE	0.999712	0.5	0.000288018	1	0	0	0.999424	0.5	0.000575705	1	0	0
ST	XGB	UNPLEASANT	0.985023	0.795599	0.0898656	0.999124	0	0	0.988486	0.774891	0.0577393	0.999418	0	0
ST	XGB	VALERIAN	0.999712	0.5	0.000288018	1	0	0	1		0		0	0
ST	XGB	VANILLA	0.991792	0.871334	0.456308	0.997963	0.663889	0.393333	0.993667	0.984357	0.374289	0.996524	0.5	0.545455
ST	XGB	VEGETABLE	0.978543	0.873697	0.193766	0.995596	0.306144	0.0988604	0.97179	0.826484	0.246453	0.994681	0.357143	0.111111
ST	XGB	VERBENA	0.999712	0.5	0.000288018	1	0	0	0.999424	0.5	0.000575705	1	0	0
ST	XGB	VETIVER	0.997264	0.674604	0.0320468	0.999711	0	0	0.997697	0.690185	0.314675	1	1	0.2
ST	XGB	VIOLET	0.993232	0.868269	0.203109	0.998262	0.3	0.125	0.993667	0.895686	0.176209	0.997684	0.428571	0.3
ST	XGB	WARM	0.994816	0.696594	0.291335	0.999131	0.6	0.232143	0.994243	0.530221	0.00704557	0.999421	0	0
ST	XGB	WATERY	0.999136	0.618683	0.0742354	1	0	0	0.999424	1	1	1	0	0
ST	XGB	WAXY	0.962702	0.883332	0.244413	0.99181	0.299144	0.105217	0.964882	0.888064	0.296877	0.99523	0.466667	0.116667
ST	XGB	WINE	0.982863	0.846302	0.114128	0.997077	0.12	0.0290476	0.985032	0.836684	0.227729	0.999415	0.75	0.107143
ST	XGB	WOODY	0.908843	0.828159	0.499899	0.977844	0.659443	0.348168	0.915371	0.862151	0.476393	0.975796	0.604167	0.347305
ST	XGB	YEAST	0.999568	0.5	0.000432028	1	0	0	1		0		0	0
ST	XGB	YLANG	0.998848	0.922703	0.0577217	1	0	0	0.999424	0.742512	0.00223214	1	0	0
ST	LGBM	ACIDIC	0.994672	0.807758	0.196367	0.997398	0.240476	0.24	0.99597	0.547034	0.0189192	0.999422	0	0
ST	LGBM	ALCOHOLIC	0.987039	0.915604	0.33997	0.993311	0.328846	0.33956	0.987334	0.955621	0.58968	0.994162	0.545455	0.5
ST	LGBM	ALDEHYDIC	0.976671	0.815665	0.0673943	0.984449	0.0686494	0.126923	0.97582	0.845784	0.150841	0.981428	0.111111	0.285714
ST	LGBM	ALLIACEOUS	0.990783	0.827378	0.179294	0.995511	0.133506	0.128571	0.994243	0.880278	0.203825	0.997687	0.333333	0.25
ST	LGBM	ALMOND	0.98992	0.788609	0.180575	0.995937	0.269963	0.192727	0.986183	0.793092	0.173362	0.991304	0.166667	0.25
ST	LGBM	AMBER	0.981711	0.864277	0.25353	0.991238	0.311856	0.299474	0.985607	0.862876	0.310359	0.993015	0.333333	0.315789
ST	LGBM	ANIMAL	0.971342	0.794391	0.272645	0.982248	0.292597	0.392	0.974669	0.807527	0.320129	0.982507	0.210526	0.363636
ST	LGBM	ANISIC	0.986607	0.851372	0.251576	0.993019	0.324405	0.338462	0.987334	0.804019	0.3579	0.995911	0.588235	0.4
ST	LGBM	APPLE	0.950172	0.898542	0.298119	0.961397	0.273545	0.535736	0.953944	0.943767	0.377964	0.961154	0.266667	0.631579
ST	LGBM	APRICOT	0.984879	0.893366	0.0958087	0.989143	0.0841538	0.160714	0.976972	0.86513	0.0574777	0.981481	0.030303	0.111111
ST	LGBM	AROMATIC	0.936492	0.640014	0.0899563	0.955732	0.0810886	0.155437	0.92631	0.544071	0.0309805	0.946344	0.0421053	0.097561
ST	LGBM	ARTEMISIA
ST	LGBM	BALSAMIC	0.947581	0.864624	0.460363	0.964569	0.354914	0.501961	0.943005	0.864059	0.33415	0.957245	0.265306	0.490566
ST	LGBM	BANANA	0.982575	0.796136	0.115964	0.989115	0.122386	0.147273	0.978123	0.716692	0.056486	0.984339	0.0689655	0.153846
ST	LGBM	BASIL	0.998848	0.588605	0.00341492	0.999568	0	0	1		0		0	0
ST	LGBM	BERRY	0.974799	0.714121	0.219989	0.984803	0.224877	0.297143	0.972366	0.7434	0.197762	0.980758	0.175	0.318182
ST	LGBM	BLACKCURRANT	0.99928	0.981558	0.0269478	0.999712	0	0	0.999424		0		0	0
ST	LGBM	BLAND	0.982143	0.871761	0.28181	0.989088	0.237045	0.311429	0.978699	0.887952	0.249731	0.986038	0.172414	0.277778
ST	LGBM	BLUEBERRY	0.998848	0.469236	0.000911975	0.999424	0	0	0.998849	0.565956	0.000862069	0.999424	0	0
ST	LGBM	BRANDY	0.989199	0.76708	0.036223	0.992342	0.0153846	0.04	0.98388	0.96307	0.284385	0.985574	0.0384615	0.25
ST	LGBM	BREAD	0.997696	0.602216	0.00546593	0.999134	0	0	0.993667	0.777291	0.0307697	0.997688	0	0
ST	LGBM	BURNT	0.988623	0.775652	0.0591843	0.994927	0.025	0.0222222	0.981577	0.826328	0.105055	0.993579	0.214286	0.125
ST	LGBM	BUTTERSCOTCH
ST	LGBM	BUTTERY	0.986606	0.785421	0.187253	0.99288	0.295948	0.289744	0.980426	0.70929	0.0645657	0.986651	0.115385	0.214286
ST	LGBM	CABBAGE	0.995824	0.855624	0.240278	0.998411	0.346667	0.19	0.99597	0.886778	0.200465	0.997691	0.333333	0.4
ST	LGBM	CAMPHORACEOUS	0.968894	0.877268	0.329533	0.981321	0.311845	0.386207	0.972366	0.880153	0.439446	0.97896	0.28	0.538462
ST	LGBM	CARAMEL	0.959822	0.844135	0.215835	0.973759	0.251597	0.373674	0.955095	0.796126	0.25694	0.97104	0.246154	0.355556
ST	LGBM	CARAWAY	0.998848	0.579771	0.303552	0.999712	0.3	0.3	0.997121	0.999712	0.5	0.99712	0.166667	1
ST	LGBM	CARNATION	0.998704	0.505043	0.0711256	0.99928	0	0	0.998849	0.60389	0.0423982	1	0	0
ST	LGBM	CARROT	0.999568	0.425871	0.00103146	1	0	0	0.998849		0		0	0
ST	LGBM	CEDARWOOD	0.996544	0.848387	0.375287	0.998555	0.55	0.39	0.994819	0.953549	0.214059	0.996538	0.142857	0.25
ST	LGBM	CELERY	0.997984	0.626929	0.336008	0.998846	0.2	0.3	0.998273	0.916571	0.302309	0.999423	0.5	0.333333
ST	LGBM	CHAMOMILE	0.997552	0.76951	0.211828	0.99899	0.25	0.233333	0.998849	0.740058	0.00322171	1	0	0
ST	LGBM	CHEESY	0.982287	0.901491	0.244252	0.98952	0.240036	0.311429	0.983305	0.920557	0.133293	0.986111	0.142857	0.444444
ST	LGBM	CHEMICAL	0.919932	0.767939	0.148537	0.941274	0.156734	0.310638	0.900979	0.694097	0.128634	0.919096	0.128205	0.357143
ST	LGBM	CHERRY	0.993808	0.677601	0.0938834	0.996965	0.128571	0.08	0.993667	0.644714	0.0126609	0.997111	0	0
ST	LGBM	CHILLI-PEPPER
ST	LGBM	CHOCOLATE	0.995968	0.560051	0.0134503	0.998556	0	0	0.997121	0.706001	0.00589412	0.999423	0	0
ST	LGBM	CINNAMON	0.99784	0.997549	0.62671	0.998558	0.6	0.5	0.995394	0.701673	0.0961572	0.997115	0.166667	0.25
ST	LGBM	CITRONELLA
ST	LGBM	CITRUS	0.905385	0.855874	0.350093	0.922773	0.299244	0.593188	0.8981	0.866558	0.342242	0.910843	0.244898	0.623377
ST	LGBM	CLEAN	0.99424	0.669503	0.178018	0.997541	0.335	0.233333	0.990789	0.799125	0.219019	0.997678	0.333333	0.142857
ST	LGBM	CLOVE	0.996112	0.796067	0.133744	0.997117	0.0333333	0.1	0.994819	0.993995	0.25	0.997113	0.166667	0.2
ST	LGBM	COCOA	0.993088	0.74054	0.164783	0.996674	0.165	0.14	0.991364	0.904342	0.207053	0.994223	0.0909091	0.166667
ST	LGBM	COCONUT	0.991216	0.87193	0.233024	0.99421	0.282424	0.414286	0.986183	0.857826	0.262385	0.991304	0.166667	0.25
ST	LGBM	COFFEE	0.993808	0.853214	0.40174	0.997105	0.448182	0.342857	0.99194	0.850709	0.138528	0.995951	0.125	0.125
ST	LGBM	COGNAC	0.993088	0.833331	0.0335827	0.994231	0.0333333	0.2	0.989062	0.975207	0.105982	0.991334	0.117647	0.333333
ST	LGBM	COOKED	0.990784	0.787068	0.0484234	0.995369	0.0555556	0.0571429	0.99194	0.84146	0.0227047	0.99423	0	0
ST	LGBM	COOLING	0.992656	0.90818	0.302815	0.995517	0.209872	0.333333	0.99597	0.727697	0.246041	0.998843	0.6	0.375
ST	LGBM	CORIANDER	0.999856	0.796816	0.66684	1	0.666667	0.666667	0.999424	0.888249	0.00502513	1	0	0
ST	LGBM	CORN	0.99928	0.94879	0.0241682	0.999568	0	0	0.999424	0.014977	0.000584454	1	0	0
ST	LGBM	CORTEX	0.997408	0.524055	0.202228	0.998702	0.133333	0.2	0.99597	0.478481	0.00457107	0.999422	0	0
ST	LGBM	COUMARIN	0.997984	0.620007	0.00747675	0.999279	0	0	0.998849	0.964841	0.0287226	1	0	0
ST	LGBM	CREAMY	0.974511	0.743351	0.162326	0.983101	0.144312	0.2375	0.972942	0.748358	0.0768565	0.97907	0.142857	0.352941
ST	LGBM	CUCUMBER	0.99208	0.82462	0.0945699	0.994656	0.0533333	0.1	0.995394	0.969526	0.371107	0.996534	0.4	0.666667
ST	LGBM	CUMIN	0.997696	0.674444	0.00509854	0.998846	0	0	0.997697	0.0259217	0.000591017	0.998272	0	0
ST	LGBM	CYCLAMEN	0.99928	0.542783	0.000874227	0.999568	0	0	0.999424	0.233295	0.000635728	1	0	0
ST	LGBM	DAIRY	0.988767	0.775004	0.0827692	0.993772	0.0907937	0.125	0.986759	0.841903	0.0359507	0.989601	0.0526316	0.166667
ST	LGBM	DRY	0.990783	0.727655	0.0240395	0.995514	0	0	0.990789	0.756012	0.0554303	0.99537	0.111111	0.111111
ST	LGBM	EARTHY	0.904812	0.754779	0.243802	0.928614	0.200448	0.385246	0.891767	0.76454	0.229367	0.912101	0.188889	0.447368
ST	LGBM	ETHEREAL	0.962414	0.867442	0.238114	0.976036	0.215856	0.310837	0.960276	0.893855	0.47838	0.973903	0.371429	0.509804
ST	LGBM	EUCALYPTUS	0.999136	0.637752	0.400939	0.999568	0.2	0.4	0.999424		0		0	0
ST	LGBM	FATTY	0.907257	0.900484	0.436414	0.920026	0.343604	0.693995	0.896373	0.885291	0.395764	0.908815	0.292453	0.673913
ST	LGBM	FENUGREEK	0.999424	0.975079	0.0159722	0.999712	0	0	0.999424		0		0	0
ST	LGBM	FERMENTED	0.993376	0.629516	0.01467	0.996821	0	0	0.98791	0.636574	0.0125029	0.993056	0	0
ST	LGBM	FISHY	0.984303	0.883948	0.178925	0.991426	0.185746	0.201282	0.987334	0.931608	0.359532	0.99073	0.238095	0.454545
ST	LGBM	FLORAL	0.820563	0.846834	0.520205	0.83981	0.442753	0.712647	0.81635	0.852058	0.518531	0.84055	0.456674	0.691489
ST	LGBM	FOLIAGE	0.997552	0.837203	0.328099	0.998414	0.1	0.3	0.997121	0.559785	0.00272445	0.998847	0	0
ST	LGBM	FOOD	0.993808	0.657157	0.0949451	0.998263	0.216667	0.114286	0.99194	0.741035	0.0271183	0.995951	0.125	0.125
ST	LGBM	FRESH	0.947436	0.737547	0.0949626	0.963682	0.0918662	0.174631	0.933794	0.694905	0.114932	0.948296	0.0833333	0.228571
ST	LGBM	FRUITY	0.776929	0.839853	0.678955	0.7963	0.555444	0.721953	0.785262	0.853199	0.707313	0.810976	0.547445	0.705882
ST	LGBM	FUNGAL	0.99928	0.920835	0.00628386	0.999712	0	0	0.999424	0.575749	0.000896861	1	0	0
ST	LGBM	GALBANUM	0.998272	0.697584	0.401036	0.998991	0.233333	0.4	0.998273	0.998272	0.25	0.998848	0	0
ST	LGBM	GARDENIA	0.998704	0.756781	0.0380209	0.999568	0	0	0.997121		0		0	0
ST	LGBM	GARLIC	0.990495	0.955414	0.538612	0.995925	0.542424	0.470476	0.989062	0.87671	0.375341	0.995349	0.428571	0.352941
ST	LGBM	GASSY	0.994384	0.594568	0.0255188	0.998987	0	0	0.989062	0.638416	0.00415392	0.991344	0	0
ST	LGBM	GERANIUM	0.992944	0.779908	0.0969657	0.996819	0.0952381	0.0666667	0.990213	0.919179	0.256571	0.996522	0.142857	0.0833333
ST	LGBM	GINGER	0.998848	0.83562	0.00265601	0.99928	0	0	0.999424	0.999424	0.5	1	0	0
ST	LGBM	GOURMAND	0.998128	0.525916	0.0021481	0.998847	0	0	0.997121	0.758934	0.00390145	0.998271	0	0
ST	LGBM	GRAPE	0.989919	0.778714	0.202796	0.993486	0.202714	0.307143	0.987334	0.818126	0.0598613	0.991898	0.0666667	0.111111
ST	LGBM	GRAPEFRUIT	0.994672	0.774522	0.159089	0.998409	0.25	0.157143	0.994819	0.845747	0.186455	0.997688	0.333333	0.285714
ST	LGBM	GRASSY	0.977966	0.718409	0.124069	0.985181	0.0838063	0.166667	0.967761	0.703261	0.0526523	0.975015	0.0652174	0.1875
ST	LGBM	GREEN	0.752882	0.780198	0.493118	0.78353	0.403424	0.622527	0.756477	0.797721	0.529711	0.770338	0.433393	0.701149
ST	LGBM	HAY	0.994384	0.65698	0.104279	0.998409	0.183333	0.1	0.989062	0.769628	0.0618375	0.997677	0	0
ST	LGBM	HERBAL	0.848504	0.735789	0.185225	0.879768	0.178319	0.386364	0.841681	0.714139	0.188555	0.875232	0.182186	0.381356
ST	LGBM	HONEY	0.977102	0.824072	0.25819	0.985273	0.210523	0.328105	0.978123	0.835579	0.254911	0.981439	0.179487	0.538462
ST	LGBM	INCENSE	0.99928	0.980182	0.426305	0.999712	0.3	0.4	1		0		0	0
ST	LGBM	INDOLIC
ST	LGBM	JASMIN	0.984591	0.824556	0.169363	0.991999	0.240048	0.257143	0.980426	0.832848	0.228993	0.987769	0.25	0.35
ST	LGBM	JUICY	0.999136	0.676186	0.00225705	0.999568	0	0	0.999424		0		0	0
ST	LGBM	JUNIPER	0.999712	0.380078	0.000728956	1	0	0	1		0		0	0
ST	LGBM	LACTONIC	0.995392	0.763651	0.012543	0.997115	0	0	0.996546	0.999712	0.5	0.996544	0.142857	1
ST	LGBM	LAVENDER	0.996688	0.602622	0.231233	0.998556	0.266667	0.25	0.998273	0.848991	0.501901	0.998847	0.333333	0.5
ST	LGBM	LEATHERY	0.995536	0.596301	0.0519293	0.998844	0	0	0.995394	0.721048	0.334396	0.999421	0.75	0.3
ST	LGBM	LEMON	0.961117	0.582307	0.0887832	0.975531	0.0840462	0.135507	0.943005	0.655143	0.121499	0.96	0.0810811	0.162162
ST	LGBM	LEMONGRASS
ST	LGBM	LICORICE	0.99784	0.496936	0.00679617	0.999135	0	0	0.997697	0.649366	0.00295497	0.999423	0	0
ST	LGBM	LIGHT	0.999568	0.418035	0.000713509	0.999856	0	0	0.999424	0.697869	0.00190114	1	0	0
ST	LGBM	LILY	0.993087	0.781113	0.0544751	0.996532	0	0	0.994819	0.938274	0.168242	0.998266	0.25	0.142857
ST	LGBM	LIME	0.998992	0.719885	0.0119537	0.999568	0	0	0.998849		0		0	0
ST	LGBM	MALTY	0.998848	0.919862	0.700005	0.999711	0.866667	0.683333	0.998849	0.795208	0.606619	1	1	0.6
ST	LGBM	MAPLE	0.998848	0.400937	0.0223677	0.999567	0	0	0.999424		0		0	0
ST	LGBM	MARINE	0.9964	0.468422	0.0104264	0.998413	0	0	0.994819	0.848673	0.0387439	0.997115	0	0
ST	LGBM	MEATY	0.958813	0.903579	0.349837	0.971011	0.324293	0.508709	0.949914	0.919623	0.286147	0.961697	0.216867	0.45
ST	LGBM	MEDICINAL	0.977535	0.767488	0.169551	0.985865	0.191071	0.277941	0.976972	0.901751	0.258175	0.983683	0.243243	0.428571
ST	LGBM	MELON	0.989919	0.817907	0.299504	0.993914	0.266955	0.35	0.980426	0.79434	0.198773	0.987209	0.185185	0.294118
ST	LGBM	METALLIC	0.988479	0.758754	0.172084	0.993474	0.195315	0.286667	0.98791	0.824725	0.164699	0.991314	0.210526	0.4
ST	LGBM	MILD	0.985887	0.721816	0.0544535	0.992457	0.0517857	0.08	0.98388	0.767565	0.133428	0.991274	0.25	0.277778
ST	LGBM	MILKY	0.989055	0.848533	0.0818386	0.992765	0.120404	0.209524	0.988486	0.678716	0.13289	0.992481	0.0714286	0.125
ST	LGBM	MINTY	0.957662	0.876038	0.431805	0.971616	0.365435	0.52093	0.963731	0.874369	0.413327	0.974601	0.358209	0.545455
ST	LGBM	MOSSY	0.991936	0.655167	0.107497	0.994366	0.15303	0.22	0.992516	0.618364	0.266051	0.99423	0.0909091	0.25
ST	LGBM	MUGUET	0.998272	0.620496	0.00763785	0.999135	0	0	0.999424	0.745098	0.667419	1	1	0.666667
ST	LGBM	MUSHROOM	0.989487	0.777676	0.175828	0.993488	0.145238	0.17619	0.983305	0.868374	0.242562	0.987819	0.192308	0.384615
ST	LGBM	MUSK	0.983006	0.897509	0.501728	0.990469	0.533562	0.572667	0.982153	0.881854	0.458654	0.988876	0.472222	0.586207
ST	LGBM	MUSTY	0.924826	0.68064	0.122841	0.94507	0.132285	0.269106	0.903282	0.754255	0.0994283	0.922439	0.0774648	0.229167
ST	LGBM	NARCISSUS	0.997264	0.861591	0.217666	0.99827	0.0666667	0.1	0.998849	0.675317	0.667258	1	1	0.333333
ST	LGBM	NEROLI	0.996975	0.891852	0.345648	0.998125	0.225	0.2	0.99597	0.665321	0.0144761	0.997693	0	0
ST	LGBM	NEUTRAL
ST	LGBM	NUTTY	0.948158	0.828498	0.293914	0.963654	0.266338	0.433171	0.928613	0.79517	0.353193	0.94955	0.275862	0.444444
ST	LGBM	ODORLESS	0.939084	0.960821	0.866442	0.955537	0.757292	0.839464	0.947035	0.960318	0.871219	0.959333	0.771536	0.869198
ST	LGBM	OILY	0.906249	0.80787	0.249862	0.925037	0.195872	0.449226	0.899252	0.833625	0.270192	0.918675	0.215116	0.480519
ST	LGBM	ONION	0.982719	0.916878	0.300413	0.989665	0.260908	0.33619	0.98791	0.927052	0.293911	0.993023	0.4	0.470588
ST	LGBM	ORANGE
ST	LGBM	ORIENTAL	0.998704	0.502089	0.0011132	0.999136	0	0	0.997697	0.0126728	0.00058309	0.998272	0	0
ST	LGBM	OTHERS	0.743811	0.695344	0.251295	0.778687	0.222296	0.478982	0.731146	0.661635	0.229825	0.760827	0.200864	0.489474
ST	LGBM	OZONIC	0.995248	0.710666	0.153489	0.998266	0.15	0.09	0.990213	0.634511	0.0514716	0.995368	0.111111	0.1
ST	LGBM	PASSIONFRUIT	0.999424	0.983794	0.0404762	0.999712	0	0	1		0		0	0
ST	LGBM	PATCHOULI	0.996976	0.93307	0.103312	0.998701	0.05	0.0666667	0.997121	0.924496	0.0424298	0.998271	0	0
ST	LGBM	PEA
ST	LGBM	PEACH	0.987183	0.809458	0.123407	0.991882	0.182773	0.266667	0.988486	0.856463	0.0405913	0.990767	0	0
ST	LGBM	PEANUT	0.998272	0.281196	0.00279773	0.998847	0	0	0.997121	0.216744	0.0012789	0.998847	0	0
ST	LGBM	PEAR	0.985024	0.878812	0.182977	0.991141	0.212851	0.260606	0.981002	0.931413	0.234222	0.984366	0.129032	0.4
ST	LGBM	PEONY	0.99928	0.761906	0.00229055	0.999712	0	0	1		0		0	0
ST	LGBM	PEPPER	0.997696	0.457493	0.00264187	0.999279	0	0	0.997121	0.702467	0.0189938	0.999423	0	0
ST	LGBM	PEPPERMINT	0.998272	0.992719	0.311111	0.998415	0.273333	0.8	0.997697	0.572376	0.168561	0.999423	0	0
ST	LGBM	PEPPERY	0.99928	0.277666	0.00155721	0.999856	0	0	0.999424	0.423675	0.000685871	1	0	0
ST	LGBM	PETITGRAIN	0.997984	0.824714	0.0982141	0.998703	0	0	0.998273	0.483285	0.00405397	0.999424	0	0
ST	LGBM	PHENOLIC	0.982287	0.879153	0.319398	0.989065	0.327524	0.435294	0.974669	0.854678	0.346243	0.984174	0.341463	0.451613
ST	LGBM	PINE	0.981711	0.862044	0.257603	0.989944	0.260178	0.293382	0.985032	0.951975	0.546551	0.988921	0.441176	0.681818
ST	LGBM	PINEAPPLE	0.976239	0.883045	0.255795	0.984827	0.222258	0.322222	0.97985	0.9129	0.386602	0.98544	0.285714	0.5
ST	LGBM	PLASTIC	0.998128	0.645522	0.00687798	0.998991	0	0	1		0		0	0
ST	LGBM	PLUM	0.994528	0.676651	0.069932	0.996824	0.0722222	0.133333	0.992516	0.493394	0.00619483	0.996532	0	0
ST	LGBM	POPCORN	0.980846	0.80431	0.152846	0.988079	0.142753	0.215385	0.967761	0.777391	0.0389333	0.975029	0.0444444	0.133333
ST	LGBM	POTATO	0.998272	0.768046	0.0229745	0.999279	0	0	0.997121	0.719417	0.0624561	0.999423	0	0
ST	LGBM	POWDERY	0.974798	0.791411	0.149617	0.984251	0.151331	0.220915	0.977547	0.844729	0.24404	0.983692	0.243243	0.45
ST	LGBM	POWERFUL	0.998416	0.557844	0.0032451	0.999135	0	0	1		0		0	0
ST	LGBM	PUNGENT	0.969469	0.835285	0.249821	0.97995	0.207614	0.32332	0.964882	0.840446	0.214073	0.97718	0.133333	0.214286
ST	LGBM	RADISH	0.998848	0.308975	0.200943	0.999712	0.4	0.2	0.998849	0.760951	0.5009	0.999424	0.5	0.5
ST	LGBM	RASPBERRY	0.998128	0.777743	0.37557	0.999567	0.533333	0.366667	0.999424	0.954493	0.0125	1	0	0
ST	LGBM	RESINOUS	0.990783	0.626646	0.00744951	0.994077	0	0	0.989062	0.58851	0.00602907	0.991917	0	0
ST	LGBM	RHUBARB
ST	LGBM	RIPE	0.997264	0.568601	0.0480679	0.998558	0.05	0.1	0.994243	0.690464	0.0797778	0.998265	0.25	0.125
ST	LGBM	ROASTED	0.969903	0.882626	0.255124	0.982841	0.227384	0.270769	0.973518	0.932084	0.387788	0.981265	0.319149	0.517241
ST	LGBM	ROOTY	0.991935	0.579911	0.0101647	0.994513	0	0	0.99194	0.732277	0.00316735	0.993084	0	0
ST	LGBM	ROSE	0.931021	0.87413	0.345167	0.948126	0.29012	0.514815	0.928613	0.897725	0.411859	0.941951	0.286765	0.590909
ST	LGBM	ROSEMARY	0.999568	0.210603	0.000614822	1	0	0	0.998849	0.953341	0.0121951	0.999424	0	0
ST	LGBM	RUBBERY	0.998272	0.783639	0.0178238	0.998991	0	0	0.998849	0.146313	0.000674309	0.999424	0	0
ST	LGBM	RUM	0.99496	0.677484	0.0368109	0.997834	0	0	0.99597	0.96783	0.050001	0.998269	0	0
ST	LGBM	SAFFRON	0.999568	0.704043	0.00719761	1	0	0	1		0		0	0
ST	LGBM	SAGE	0.997552	0.657165	0.0903726	0.998702	0.166667	0.2	0.998849		0		0	0
ST	LGBM	SANDALWOOD	0.994095	0.882475	0.26954	0.99754	0.55873	0.290476	0.993667	0.95725	0.186121	0.995956	0.222222	0.333333
ST	LGBM	SAVORY	0.991504	0.747974	0.194389	0.9958	0.317143	0.235714	0.991364	0.863318	0.0296767	0.997105	0	0
ST	LGBM	SEAWEED	0.999424	0.593417	0.000698051	0.999712	0	0	0.998849	0.559222	0.500652	0.999424	0.5	0.5
ST	LGBM	SHARP	0.992368	0.627901	0.0329991	0.996529	0.0333333	0.0333333	0.990789	0.48971	0.0165109	0.997681	0	0
ST	LGBM	SMOKY	0.986319	0.800944	0.0605625	0.99174	0.0696429	0.122222	0.988486	0.616922	0.00426949	0.990767	0	0
ST	LGBM	SOAPY	0.997552	0.435348	0.00259972	0.998991	0	0	0.997697	0.999424	0.666667	0.997695	0.333333	1
ST	LGBM	SOFT	0.99784	0.493083	0.000929985	0.998271	0	0	1		0		0	0
ST	LGBM	SOUR	0.9892	0.807088	0.102181	0.993198	0.112138	0.180952	0.99194	0.877771	0.16439	0.993649	0.153846	0.4
ST	LGBM	SPEARMINT	0.998848	0.823407	0.339798	0.999567	0.4	0.3	0.998849	0.999712	0.5	0.998848	0.333333	1
ST	LGBM	SPICY	0.92094	0.805218	0.345682	0.9421	0.277138	0.471019	0.924007	0.815265	0.375066	0.944915	0.325926	0.517647
ST	LGBM	STRAWBERRY	0.996832	0.695771	0.0876581	0.998557	0.05	0.0666667	0.997697	0.848808	0.0194473	0.999423	0	0
ST	LGBM	SULFUROUS	0.95766	0.957471	0.528129	0.969554	0.481375	0.670195	0.958549	0.964497	0.514929	0.972472	0.465116	0.606061
ST	LGBM	SWEET	0.781248	0.655254	0.167835	0.817754	0.154118	0.371464	0.753022	0.630779	0.188984	0.792691	0.131926	0.333333
ST	LGBM	SWEET-PEA
ST	LGBM	TAGETES	0.999424	0.626293	0.00187325	0.999856	0	0	0.998849		0		0	0
ST	LGBM	TANGERINE	0.99856	0.769421	0.0535431	0.999279	0	0	0.999424		0		0	0
ST	LGBM	TEA	0.996976	0.579214	0.00728188	0.999422	0	0	0.99194	0.681423	0.137159	0.997683	0.2	0.0909091
ST	LGBM	TERPENIC	0.98992	0.807862	0.0488121	0.995077	0.0619048	0.0571429	0.988486	0.765706	0.100344	0.99536	0.111111	0.0769231
ST	LGBM	THYME	1	1	1	1	1	1	0.998849	0.178818	0.0010492	1	0	0
ST	LGBM	TOASTED	0.998992	0.630043	0.37539	0.99928	0.166667	0.5	0.998849	0.728242	0.00266586	1	0	0
ST	LGBM	TOBACCO	0.980558	0.818049	0.134142	0.989805	0.168713	0.1675	0.985032	0.832622	0.235977	0.990714	0.2	0.285714
ST	LGBM	TOFFEE
ST	LGBM	TONKA	0.998848	0.61231	0.124594	0.999424	0.1	0.2	0.998849	0.993664	0.0833333	0.999424	0	0
ST	LGBM	TROPICAL-FRUIT	0.975663	0.773073	0.146702	0.986124	0.201264	0.245263	0.97179	0.813154	0.0898373	0.979082	0.0769231	0.1875
ST	LGBM	TRUFFLE	0.99928	0.412464	0.0011898	0.999712	0	0	0.998849	0.993664	0.0833333	0.999424	0	0
ST	LGBM	TUBEROSE	0.999712	0.231778	0.000375716	1	0	0	0.998849	0.681164	0.00170068	0.999424	0	0
ST	LGBM	UNPLEASANT	0.966013	0.777159	0.0875485	0.976337	0.126296	0.244211	0.959125	0.747273	0.0647053	0.966822	0.0806452	0.263158
ST	LGBM	VALERIAN	0.999424	0.886848	0.00736793	0.999712	0	0	0.999424		0		0	0
ST	LGBM	VANILLA	0.98776	0.893841	0.401295	0.99258	0.422799	0.521905	0.98388	0.933688	0.274187	0.986095	0.225806	0.636364
ST	LGBM	VEGETABLE	0.963853	0.857368	0.183711	0.975925	0.212749	0.341595	0.957974	0.864368	0.262156	0.972813	0.28125	0.4
ST	LGBM	VERBENA	0.999568	0.335782	0.000443687	0.999856	0	0	0.999424	0.489631	0.00108932	1	0	0
ST	LGBM	VETIVER	0.996976	0.59374	0.0376217	0.999422	0	0	0.99597	0.707737	0.309861	0.997113	0.375	0.6
ST	LGBM	VIOLET	0.98992	0.790355	0.155248	0.994351	0.169739	0.225	0.98791	0.897134	0.184285	0.991893	0.176471	0.3
ST	LGBM	WARM	0.99424	0.724966	0.294162	0.997972	0.507143	0.339286	0.99194	0.458944	0.00542974	0.997106	0	0
ST	LGBM	WATERY	0.998704	0.712724	0.0177941	0.999568	0	0	0.999424	0.999424	0.5	0.999424	0.5	1
ST	LGBM	WAXY	0.932029	0.867477	0.253629	0.945803	0.249217	0.526473	0.924007	0.881778	0.270677	0.933214	0.263158	0.666667
ST	LGBM	WINE	0.96443	0.838321	0.150388	0.975445	0.119385	0.224762	0.959125	0.833549	0.152292	0.969573	0.147541	0.321429
ST	LGBM	WOODY	0.848073	0.831024	0.488801	0.875792	0.382909	0.622798	0.859528	0.863454	0.500894	0.880255	0.371237	0.664671
ST	LGBM	YEAST	0.99856	0.697924	0.167308	0.998848	0.0833333	0.333333	0.999424		0		0	0
ST	LGBM	YLANG	0.998416	0.843047	0.104923	0.999567	0	0	0.998273	0.0570276	0.000610501	0.998848	0	0
