# Supplementary material for: A comparative study of machine learning models on molecular fingerprints for odor decoding
Source: Commun Chem. 2025 Sep 25;8:278. doi: 10.1038/s42004-025-01651-7 (PMC12462479; doi:10.1038/s42004-025-01651-7)
Supplement: Supplementary file 4 — Supplementary Data 2 [file 42004_2025_1651_MOESM4_ESM.xlsx]

## Sheet: FG_MD_Importances
FG Importances (Functional Group)	CITRUS	FRUITY	GREEN	FLORAL	WOODY	MUSK	EARTHY	ODORLESS	MEATY
hydroxyl	0.0685004	0.0571212	0.0713912	0.0729941	0.0710996	0.0919147	0.0605165	0.0869673	0.0589732
acetate	0.0374199	0.262267	0.0444062	0.0467494	0.0378127	0.0448682	0.0338723	0.0566242	0.05003
carbonyl	0.0407805	0.0478748	0.0721625	0.0526188	0.0408244	0.0458524	0.0907496	0.04461	0.0448902
carboxyl	0.0372332	0.0612133	0.0479815	0.0642059	0.12163	0.048139	0.0912131	0.0632438	0.0348371
amine	0.0406397	0.0409038	0.0627865	0.0408477	0.0641188	0.0568917	0.0826525	0.055537	0.0220073
amide	0.0234612	0.0345307	0.0433475	0.0994525	0.0466433	0.0589205	0.0838585	0.0846375	0.0245605
nitrile	0.0539224	0.0137906	0.0128097	0.0244878	0.018624	0.0178783	0.0354271	0.00493748	0.0309057
ether	0.0677158	0.0826204	0.0862634	0.0808918	0.0775064	0.0771047	0.0633217	0.0798357	0.0787975
phenol	0.0878926	0.0438485	0.0927381	0.0812554	0.0548906	0.070346	0.0497821	0.0539267	0.0312119
ester	0.00589801	0.0487928	0.00825322	0.00728175	0.00832541	0.00697967	0.0130314	0.0126021	0.0158287
ketone	0.08362	0.108683	0.0719281	0.0911348	0.0785822	0.0917221	0.054406	0.0612672	0.0839245
aldehyde	0.206226	0.0291408	0.0780534	0.0445427	0.0604064	0.105676	0.0483234	0.0254549	0.0236636
alcohol	0.0418329	0.037423	0.0405285	0.0742735	0.0475885	0.04249	0.0478426	0.074801	0.0384456
thiol	0.0254833	0.019494	0.0234512	0.0201027	0.0122394	0.00527646	0.0468972	0.00640811	0.0444089
disulfide	0.00208358	0.00722842	0.0135497	0.00170996	0.0127218	0.000749408	0.0150225	0.00721126	0.013136
sulfide	0.0404793	0.0293882	0.0269697	0.0676143	0.0910215	0.17169	0.0457699	0.0241756	0.31487
sulfoxide	0.000416285	0.000491009	0.000876848	0.000256119	0.000674253	0.000338485	0.000809867	0.000392359	0.000151224
sulfonamide	0.0228628	0.0159257	0.0257825	0.0153617	0.0174268	0.00205756	0.00201076	0.0313792	0.0411018
sulfonate	0.0264315	0.0165038	0.0548348	0.0445513	0.0578522	0.00324112	0.0559944	0.0792999	0.0145266
halide	0.0871001	0.0427589	0.121886	0.0696677	0.080012	0.0578636	0.0784988	0.146689	0.0337299
MD Importances (Molecular Descriptors)	CITRUS	FRUITY	GREEN	FLORAL	WOODY	MUSK	EARTHY	ODORLESS	MEATY
molwt	0.176774	0.168138	0.193477	0.168653	0.162157	0.186929	0.186296	0.165579	0.129886
numhdonors	0.0441242	0.0997801	0.0496042	0.0585696	0.0353959	0.0422735	0.0537646	0.0494653	0.0666271
numhacceptors	0.0772973	0.0671508	0.0686353	0.0725183	0.126674	0.0480896	0.0541447	0.10902	0.18235
tpsa	0.137896	0.176594	0.178587	0.128927	0.115327	0.0878309	0.198227	0.288632	0.198346
mollogp	0.236189	0.194492	0.22494	0.224633	0.212195	0.210499	0.238248	0.166656	0.153711
numrotatablebonds	0.132064	0.127157	0.12998	0.12742	0.108442	0.208386	0.118756	0.0712141	0.0827853
heavyatomcount	0.0657229	0.0730856	0.0809696	0.108165	0.0727858	0.124452	0.0823934	0.0948557	0.132671
ringcount	0.129932	0.0936025	0.0738067	0.111114	0.167024	0.0915405	0.0681699	0.054578	0.0536226
