# Supplementary material for: A comparative study of machine learning models on molecular fingerprints for odor decoding
Source: Commun Chem. 2025 Sep 25;8:278. doi: 10.1038/s42004-025-01651-7 (PMC12462479; doi:10.1038/s42004-025-01651-7)
Supplement: Supplementary file 5 — Supplementary Data 3 [file 42004_2025_1651_MOESM5_ESM.xlsx]

## Sheet: Raw_Distribution
Fragrance_Label	molLogP_min	molLogP_max	molLogP_mean	MolWt_min	MolWt_max	MolWt_mean	TPSA_min	TPSA_max	TPSA_mean
CITRUS	-1.342	13.7301	3.3679	84.118	777.228	190.239	0	245.29	22.1622
FRUITY	-5.3972	16.2564	2.59597	46.025	949.367	180.854	0	189.53	28.9381
GREEN	-7.4598	12.3722	2.78499	56.064	696.926	175.847	0	151.26	22.8212
FLORAL	-2.9463	12.4521	3.06301	56.064	696.926	196.76	0	151.26	25.9796
WOODY	-2.7397	19.4107	3.3226	60.096	1105.81	200.91	0	138.07	21.9126
MUSK	-0.1402	5.8107	3.99073	118.201	371.562	236.094	0	129.42	31.2476
EARTHY	-4.0346	7.9738	2.53079	86.134	410.642	168.696	0	138.07	23.0138
ODORLESS	-43.2478	11.1039	-0.0436358	3.0221	1732.15	273.769	0	748.76	83.5208
MEATY	-9.4079	6.3975	2.16225	60.121	392.172	156.817	0	185.68	19.9727

## Sheet: Model_Optimal_Point
label	molLogP	MolWt	TPSA
CITRUS	4.37298	191.318	23.79
FRUITY	1.3496	116.16	26.3
GREEN	1.45152	99.158	12.89
FLORAL	1.4455	165.192	52.32
WOODY	3.9999	236.399	20.23
MUSK	5.1966	236.399	17.07
EARTHY	1.6751	136.198	25.78
ODORLESS	1.6862	560.988	0
MEATY	1.0936	118.201	9.23
