# Supplementary material for: A comparative study of machine learning models on molecular fingerprints for odor decoding
Source: Commun Chem. 2025 Sep 25;8:278. doi: 10.1038/s42004-025-01651-7 (PMC12462479; doi:10.1038/s42004-025-01651-7)
Supplement: Supplementary file 6 — Supplementary Data 4 [file 42004_2025_1651_MOESM6_ESM.xlsx]

## Sheet: Feature Importances
Morgan fingerprint feature index	0	1	2	3	4	5	6	7	8	9	10	11	12	13	14	15	16	17	18	19	20	21	22	23	24	25	26	27	28	29	30	31	32	33	34	35	36	37	38	39	40	41	42	43	44	45	46	47	48
ACIDIC	0	31	52	0	4	0	0	0	17	0	15	54	0	5	0	24	0	0	0	0	19	0	0	0	0	0	0	0	0	3	0	37	0	52	0	0	19	0	0	0	0	0	6	0	0	0	17	0	0
ALCOHOLIC	0	21	32	2	0	8	0	0	0	0	1	2	0	29	5	0	0	0	0	0	0	0	0	0	0	0	0	0	0	9	0	0	13	35	0	0	44	0	0	0	0	0	0	0	0	0	0	0	0
ALDEHYDIC	9	21	6	0	26	1	0	0	0	0	7	6	0	1	6	0	0	0	6	0	0	25	0	0	0	0	0	0	0	11	0	0	0	9	0	0	13	0	0	4	0	0	4	0	0	0	0	0	0
ALLIACEOUS	28	43	0	6	14	1	0	0	0	0	0	15	0	1	2	0	0	0	0	0	0	0	0	0	0	0	1	0	0	0	0	11	39	22	0	1	19	7	0	0	0	0	1	0	0	0	1	0	0
ALMOND	0	9	5	2	13	0	0	0	0	5	2	13	0	2	8	10	0	0	0	4	0	19	0	0	0	14	2	1	0	0	0	0	1	25	3	0	24	0	0	52	0	0	0	0	0	0	2	19	0
AMBER	0	5	13	0	18	2	0	0	0	0	0	4	1	8	0	13	0	0	0	9	0	6	3	0	1	0	0	0	0	10	0	8	2	12	0	8	20	0	0	1	1	0	0	1	0	1	9	0	5
ANIMAL	0	3	25	6	15	4	0	4	0	3	5	5	0	2	7	3	0	0	0	4	0	2	1	6	0	6	0	0	0	9	0	20	5	14	0	1	11	0	0	6	0	0	7	0	11	0	6	13	0
ANISIC	0	22	0	2	4	0	0	0	0	1	8	4	1	17	0	6	0	0	0	0	0	5	0	0	0	22	0	0	0	1	0	1	0	37	5	0	14	2	0	13	9	0	10	6	0	0	1	5	0
APPLE	0	20	2	0	11	0	0	2	0	0	12	10	0	11	3	0	0	0	0	5	0	0	1	0	0	0	0	8	0	4	0	2	3	16	0	0	18	5	0	0	7	0	14	0	5	0	1	0	0
APRICOT	1	18	9	0	40	3	0	0	0	0	29	3	0	11	0	0	0	0	0	0	0	1	0	0	0	0	5	0	0	3	0	1	11	15	0	0	5	0	0	2	8	0	12	0	0	0	0	0	0
AROMATIC	4	7	6	0	0	5	0	0	12	1	0	13	5	4	4	14	1	0	0	5	0	9	2	0	2	1	3	0	0	4	0	0	3	16	0	4	3	1	0	10	0	0	9	0	1	0	3	6	3
BALSAMIC	0	23	5	1	5	8	0	0	4	1	7	3	1	16	1	4	0	0	0	14	0	0	3	0	1	3	0	4	0	0	0	5	4	20	0	10	6	3	6	7	0	3	6	3	0	0	4	2	0
BANANA	0	25	12	0	2	0	0	3	0	0	16	8	1	3	2	0	0	0	0	0	0	0	0	0	0	0	0	4	0	4	0	8	0	7	0	0	9	0	0	7	11	0	2	0	6	0	0	1	0
BERRY	0	4	9	0	0	3	0	0	9	15	13	14	0	18	5	7	8	0	0	10	0	0	2	0	1	5	0	0	0	2	0	4	2	13	0	0	4	0	0	2	0	0	7	2	0	0	3	0	0
BLAND	5	30	0	0	4	1	0	4	9	0	3	3	3	10	2	0	0	0	0	0	0	0	0	0	2	0	0	0	0	0	0	0	3	25	2	0	10	0	5	0	0	7	2	0	35	38	1	0	0
BURNT	13	17	10	14	3	1	0	0	0	0	0	3	0	12	12	10	0	0	0	11	11	10	0	0	0	0	0	0	0	0	0	2	7	8	0	6	44	15	37	7	0	0	6	0	21	0	8	4	0
BUTTERY	1	6	8	0	1	18	0	2	0	7	14	5	0	18	8	0	17	0	0	0	0	0	0	0	0	0	4	0	0	0	0	12	4	27	0	0	16	0	0	9	3	0	6	0	0	0	0	1	0
CAMPHORACEOUS	0	9	5	1	5	5	0	0	4	10	0	1	0	2	2	2	0	0	1	12	2	0	2	0	0	0	0	5	0	5	0	6	0	16	0	4	13	7	0	7	18	0	4	0	0	2	8	0	0
CARAMEL	4	3	11	0	1	5	0	0	0	5	3	10	0	8	4	3	5	0	0	14	0	1	0	0	0	3	1	7	0	0	0	1	10	18	0	0	0	4	16	2	0	0	0	0	1	0	1	7	0
CHEESY	2	12	8	0	0	0	0	0	0	0	16	8	0	19	4	0	0	0	0	14	6	0	0	0	0	0	0	0	0	10	0	3	9	63	0	0	16	0	0	0	9	1	0	2	0	0	0	0	0
CHEMICAL	1	13	20	1	16	12	0	0	0	5	1	15	1	5	1	2	0	0	0	1	0	17	0	0	0	1	0	10	0	12	0	4	0	28	0	3	22	10	0	9	2	0	1	0	6	0	5	1	7
CHERRY	0	12	10	0	2	0	0	63	2	0	1	4	0	13	14	2	0	0	0	0	0	1	0	0	0	29	0	0	0	0	0	6	0	30	0	0	46	14	1	66	5	0	30	0	0	0	0	13	0
CITRUS	2	5	14	0	1	1	0	0	4	2	4	12	5	3	1	0	0	0	0	6	0	1	0	0	1	4	5	0	0	1	0	9	13	21	0	5	16	3	0	6	4	1	2	0	2	0	4	3	0
CLEAN	8	28	11	0	37	27	0	0	0	0	8	15	0	0	0	0	0	0	0	0	0	32	0	0	0	0	5	1	0	0	0	2	0	19	0	0	26	0	0	0	18	0	0	0	0	0	2	0	0
COCOA	0	25	0	0	1	0	0	0	0	0	2	0	0	11	0	0	0	0	0	0	0	2	0	0	0	0	0	0	0	0	0	2	1	15	0	29	5	3	0	0	0	0	28	0	0	0	0	4	0
COCONUT	8	58	1	0	30	57	0	0	53	0	0	0	0	45	0	18	0	0	0	0	0	0	2	0	0	0	37	0	0	0	0	3	2	41	0	0	47	0	0	1	0	0	0	0	0	0	0	0	0
COFFEE	23	49	0	0	0	0	0	0	0	0	0	0	0	8	5	1	0	0	0	2	0	0	0	0	0	0	0	0	0	1	0	0	40	19	0	39	37	3	0	1	0	0	3	0	11	0	0	3	0
COOKED	20	13	0	0	1	5	0	0	0	13	0	8	1	4	15	0	0	0	0	5	0	0	0	0	0	3	0	0	0	0	0	4	0	35	0	0	6	12	0	8	9	23	14	0	0	0	0	0	1
COOLING	0	12	8	36	14	0	0	0	0	1	0	22	0	5	1	0	0	0	0	0	0	6	0	0	12	0	0	0	0	14	0	0	0	17	0	0	15	0	0	19	0	0	4	2	0	0	40	0	0
CREAMY	1	4	5	0	0	3	0	18	0	10	3	6	4	2	9	8	0	0	0	2	0	2	0	0	10	1	5	3	0	3	0	6	5	37	0	0	6	5	0	1	1	0	14	0	1	0	5	0	0
DAIRY	0	20	4	0	3	1	0	0	0	2	16	18	0	29	0	0	0	0	0	2	0	0	0	0	0	0	0	0	0	0	0	18	1	28	0	0	16	0	0	10	0	0	0	0	0	0	0	0	0
DRY	0	4	6	4	8	0	0	0	0	0	10	21	13	7	0	0	2	0	0	17	0	0	0	0	0	0	0	0	0	0	0	2	3	21	0	5	2	0	0	1	1	0	0	0	0	0	15	0	0
EARTHY	0	9	3	4	0	7	0	4	10	0	0	9	3	4	5	4	0	0	0	10	5	0	0	2	0	1	5	3	0	4	0	0	9	29	0	3	1	13	0	4	10	2	4	0	2	4	0	16	0
ETHEREAL	7	10	6	0	5	0	0	3	2	0	5	14	0	9	9	0	0	0	0	0	0	3	0	6	0	0	8	0	0	2	0	9	12	28	0	0	22	4	0	0	4	1	5	0	0	2	0	0	0
FATTY	4	6	0	0	7	5	0	0	0	0	1	13	0	13	0	3	0	0	0	0	0	10	0	4	0	3	6	0	0	1	0	7	1	35	0	0	8	0	0	8	2	0	3	0	1	0	1	2	0
FERMENTED	0	59	33	0	0	0	0	0	0	1	4	11	0	8	0	0	0	0	0	0	0	0	0	0	0	0	0	14	0	0	0	7	1	47	0	0	28	0	0	0	13	0	0	0	0	0	0	0	0
FISHY	1	16	16	0	11	0	0	10	6	1	0	1	0	1	4	0	0	0	0	8	0	1	0	0	0	0	0	3	0	0	0	14	21	35	0	0	30	0	0	0	0	3	5	0	0	0	0	7	0
FLORAL	3	19	5	0	13	2	0	0	8	0	0	19	5	9	0	7	1	0	0	3	0	3	0	0	1	2	1	1	0	2	0	8	1	12	5	2	2	1	6	1	2	5	1	1	0	0	2	9	0
FOOD	2	16	3	0	6	0	0	0	0	0	0	12	0	0	2	4	0	0	0	0	0	16	0	0	0	11	0	0	0	0	0	5	11	23	0	0	33	2	0	11	0	0	18	0	2	26	1	5	0
FRESH	7	7	10	0	8	0	0	1	1	2	1	10	0	11	1	0	8	0	0	2	2	8	3	0	0	16	1	4	0	9	0	11	4	29	0	1	1	4	0	4	10	0	4	0	0	0	1	10	0
FRUITY	4	11	1	3	10	5	0	1	0	0	7	11	0	3	0	5	0	0	0	0	9	3	0	0	0	8	0	2	0	1	0	7	6	27	0	3	2	0	3	14	2	0	2	0	2	0	10	0	7
GARLIC	15	47	0	0	19	0	0	0	0	0	0	12	0	0	7	0	1	0	0	0	2	1	0	1	0	0	0	0	0	0	0	0	47	27	0	0	4	11	0	0	0	0	0	0	0	0	0	0	11
GASSY	0	26	34	0	2	0	0	0	0	0	6	13	0	6	0	9	0	0	0	0	0	0	0	0	0	0	0	0	0	0	0	10	1	21	0	0	46	0	0	2	0	0	10	0	0	0	0	0	0
GERANIUM	0	19	21	0	0	0	0	0	0	19	9	22	0	1	0	1	0	0	0	4	0	9	0	0	0	0	0	0	0	1	0	11	0	41	0	3	12	0	20	0	0	0	12	0	0	0	1	0	0
GRAPE	0	8	0	0	0	0	0	25	0	0	14	25	16	32	0	0	0	0	0	0	0	0	30	0	0	0	0	12	0	0	0	7	16	12	0	0	44	0	0	8	0	9	0	0	0	0	0	1	0
GRAPEFRUIT	0	31	0	2	14	0	0	0	0	0	0	3	0	31	0	1	0	0	0	0	0	3	0	0	0	0	0	0	0	30	0	4	0	28	0	0	6	0	0	1	0	0	0	0	0	0	9	0	0
GRASSY	8	6	0	0	15	0	0	0	0	0	7	20	0	1	3	4	0	0	1	2	0	1	0	5	0	15	4	0	0	0	0	5	7	30	0	1	2	0	0	20	2	0	0	0	0	0	0	6	2
GREEN	1	36	1	5	10	4	0	1	8	0	1	1	8	3	0	11	0	0	1	6	0	3	3	0	0	3	2	0	0	5	0	9	4	23	0	1	13	14	0	1	4	2	10	0	0	5	4	1	1
HAY	0	5	6	2	44	2	0	0	0	0	8	1	15	0	1	2	0	0	0	4	0	12	0	0	0	7	2	0	0	0	0	7	4	25	0	0	12	0	0	24	14	0	23	0	0	0	19	5	8
HERBAL	0	15	3	2	3	8	0	0	4	6	4	20	9	7	0	2	0	0	0	4	0	2	0	0	3	5	13	8	0	8	0	3	6	20	2	1	5	0	0	2	1	0	4	0	0	1	2	0	0
HONEY	0	10	3	0	5	0	0	0	4	0	18	11	0	17	4	4	0	0	0	8	0	8	0	3	0	0	0	0	0	1	0	7	12	17	0	1	24	1	0	6	0	0	16	0	0	0	0	0	0
JASMIN	0	10	9	0	14	0	0	0	7	1	9	12	0	6	3	1	0	0	0	21	0	7	0	0	0	11	1	3	0	1	0	11	2	29	0	0	23	0	3	0	5	0	13	0	1	5	7	0	2
LEATHERY	1	22	5	6	3	0	0	0	3	0	12	0	9	1	2	7	0	0	0	0	0	16	8	0	0	13	0	1	0	0	0	4	0	52	0	0	0	0	0	0	0	0	4	0	0	0	3	0	0
LEMON	6	8	7	3	3	12	0	6	1	0	1	2	5	7	4	4	2	0	0	1	16	4	1	0	1	4	0	0	0	0	0	1	8	5	0	8	3	4	2	2	6	0	1	11	0	0	0	2	0
LILY	0	41	7	0	27	0	0	0	0	0	0	17	0	53	8	0	0	0	0	0	0	1	0	0	0	0	0	0	0	0	0	0	5	25	1	0	3	0	0	1	0	29	10	6	0	6	0	0	0
MEATY	3	15	13	10	14	0	0	0	0	5	3	5	1	3	2	9	0	0	0	6	0	1	0	0	0	0	3	5	0	9	0	12	1	19	0	2	23	2	0	1	0	0	0	0	0	0	12	1	1
MEDICINAL	0	5	1	16	1	0	0	0	0	0	1	8	3	4	18	3	0	0	1	0	0	9	2	1	0	6	1	1	0	1	0	24	4	15	0	6	3	1	0	4	1	0	9	0	0	0	12	0	0
MELON	0	15	1	0	5	0	0	0	0	0	0	5	0	8	9	0	15	0	0	0	0	6	0	0	0	0	0	0	0	0	0	6	0	12	0	0	43	0	0	0	0	0	0	0	0	0	0	0	0
METALLIC	0	9	11	0	4	0	0	1	2	0	11	12	0	1	0	3	0	0	0	0	0	11	0	0	0	1	0	6	0	0	0	9	0	12	0	0	34	0	0	6	0	1	0	0	0	0	0	0	0
MILD	0	9	9	2	4	0	0	0	0	0	0	18	30	9	17	0	0	0	0	0	0	0	0	1	0	0	1	0	0	8	0	22	3	17	0	0	7	1	0	1	12	0	22	0	1	10	5	1	0
MILKY	13	25	28	0	3	9	0	0	0	0	21	6	0	9	0	18	0	0	0	22	36	0	0	0	0	0	3	0	0	0	0	4	0	43	0	0	20	0	0	3	0	0	0	0	0	0	0	0	0
MINTY	1	11	5	0	6	7	0	0	6	0	3	3	2	4	1	14	0	0	0	5	0	0	5	0	1	0	1	2	0	2	0	2	16	3	0	1	3	5	0	4	0	0	0	0	0	0	13	1	3
MUSHROOM	0	27	7	0	20	0	0	0	15	0	3	7	0	49	0	0	0	0	0	15	0	9	0	5	0	0	28	0	0	0	0	31	0	26	0	0	32	0	0	5	0	31	22	0	0	47	0	10	0
MUSK	1	15	42	6	20	15	0	0	3	0	9	21	0	5	2	0	0	0	0	0	0	8	22	0	0	1	3	0	0	0	0	14	2	21	0	1	4	0	0	8	0	0	2	0	7	1	4	3	0
MUSTY	2	11	1	0	9	7	0	0	4	0	3	13	0	3	10	4	0	0	0	7	0	3	1	0	0	3	12	6	0	1	0	3	5	16	0	1	7	6	0	1	8	0	12	0	0	0	3	1	0
NUTTY	6	5	15	10	2	7	0	2	4	0	0	11	6	0	7	5	0	0	0	0	0	6	0	0	0	0	2	5	0	3	0	20	5	14	0	0	2	0	0	0	1	0	10	0	0	0	13	1	0
ODORLESS	2	6	7	0	8	0	0	0	9	0	0	0	1	1	3	12	0	0	0	0	5	0	0	14	1	5	0	2	0	2	0	1	0	36	0	0	11	4	5	18	0	4	7	0	2	1	4	1	0
OILY	1	6	6	0	21	9	0	0	2	8	9	12	0	5	3	6	0	0	0	0	0	1	0	0	5	0	0	0	0	4	0	5	1	13	3	0	2	0	0	3	13	0	0	5	1	1	8	3	0
ONION	48	22	2	0	3	0	0	0	0	0	0	25	0	7	16	0	0	0	0	0	23	0	0	0	3	0	0	0	0	0	0	3	2	34	0	0	3	15	0	0	0	7	0	0	0	0	6	0	0
OZONIC	0	50	5	0	15	1	0	0	1	0	0	2	0	14	0	0	4	0	0	0	0	0	0	0	0	0	0	0	0	1	0	0	1	69	0	0	25	0	0	5	0	0	0	0	0	0	0	0	0
PEACH	1	5	10	0	1	14	0	0	0	0	25	13	0	28	0	0	0	0	0	4	0	6	0	0	0	0	12	0	0	2	0	0	8	8	0	0	5	0	0	11	5	9	1	0	0	0	0	0	0
PEAR	0	17	3	0	15	0	0	0	0	0	3	7	0	14	13	0	0	0	0	0	0	0	1	0	0	0	0	0	0	8	0	10	2	13	0	0	17	4	23	0	0	0	0	0	0	0	0	0	0
PHENOLIC	0	35	7	0	5	3	0	3	0	3	0	9	5	4	4	24	0	0	0	4	0	8	0	5	0	9	0	0	0	0	0	15	0	16	0	0	0	0	0	0	1	0	7	0	0	0	15	16	11
PINE	0	4	17	0	14	3	0	0	0	0	0	5	0	0	1	1	0	0	0	0	0	0	2	6	2	14	0	0	0	4	0	0	4	19	12	3	28	0	0	10	9	0	2	0	0	9	8	0	0
PINEAPPLE	0	22	6	0	2	0	0	22	0	0	20	9	14	20	7	0	0	0	0	0	2	0	0	0	0	0	0	0	0	4	0	9	5	10	0	0	10	9	0	0	1	4	2	1	0	0	0	0	0
POPCORN	0	9	0	15	31	3	0	0	7	0	1	2	0	6	9	0	15	0	0	6	0	0	0	0	0	0	0	0	0	0	0	6	0	15	0	0	5	0	0	1	0	0	0	0	0	0	0	2	0
POWDERY	0	17	8	0	9	4	0	16	2	1	0	4	0	3	6	0	0	0	0	19	20	3	1	0	0	1	1	0	0	1	0	4	7	4	0	0	4	0	0	5	3	0	7	1	0	0	13	1	0
PUNGENT	2	7	17	1	0	1	0	6	0	0	0	12	0	21	4	3	0	0	0	0	0	0	0	0	0	0	0	7	0	8	0	15	10	19	0	0	15	4	0	17	9	0	0	0	0	0	0	0	0
ROASTED	6	6	15	3	3	6	0	3	0	0	0	20	3	2	3	1	0	0	0	0	0	1	0	0	0	11	0	0	0	0	0	0	8	18	4	6	22	3	1	3	4	0	1	0	2	0	7	7	4
ROSE	0	5	5	0	0	1	0	4	0	6	11	7	4	24	1	1	0	0	0	16	0	17	0	0	0	2	1	0	0	0	0	3	4	10	0	5	7	0	1	2	14	0	27	0	2	4	2	0	0
SANDALWOOD	0	15	1	0	15	0	0	0	0	0	0	4	0	5	2	0	14	0	0	0	0	0	0	0	0	0	0	0	0	6	0	2	9	12	0	2	42	0	15	4	4	0	0	0	0	2	15	0	0
SAVORY	0	8	15	0	10	10	0	0	0	0	18	10	0	5	2	0	0	0	0	0	0	0	0	0	0	2	0	0	0	0	0	4	7	20	0	0	42	17	0	19	0	0	2	0	0	0	9	0	0
SHARP	0	5	12	0	23	0	0	0	0	0	4	5	0	12	0	0	0	0	0	0	0	0	0	57	0	0	0	0	0	0	0	24	0	46	0	1	3	0	0	0	7	0	1	0	0	0	2	9	2
SMOKY	0	16	1	12	6	0	0	0	0	14	0	3	2	3	16	6	0	0	0	0	0	0	0	0	0	0	0	0	0	0	0	2	1	12	2	5	37	0	0	14	2	0	2	0	0	0	7	1	0
SOUR	8	32	8	0	12	0	0	0	0	0	0	7	2	19	0	0	0	0	0	0	37	1	0	0	0	0	10	0	0	0	0	7	0	65	0	0	6	4	62	0	18	34	12	0	16	0	0	0	0
SPICY	8	15	4	4	4	7	0	0	1	2	8	2	9	8	8	15	3	0	0	5	0	5	8	2	0	2	8	1	0	2	0	3	3	14	1	1	3	4	3	2	0	0	10	3	0	11	5	2	5
SULFUROUS	19	9	7	0	13	0	0	0	6	0	2	2	8	2	2	10	0	0	0	0	0	0	0	0	0	0	0	3	0	0	0	2	3	33	9	1	0	20	0	0	27	2	7	0	1	0	6	3	0
SWEET	0	10	11	0	11	0	0	0	0	5	10	11	3	15	0	3	4	0	0	5	0	2	0	0	4	2	2	5	0	3	0	8	3	28	0	8	15	3	0	6	2	0	11	0	0	5	4	2	0
TERPENIC	2	16	12	3	18	0	0	0	0	0	0	17	0	0	0	0	0	0	0	5	0	0	0	12	0	17	0	0	0	0	0	11	17	56	7	23	9	0	0	1	10	0	0	0	0	1	0	0	0
TOBACCO	0	14	22	0	1	6	0	1	0	0	6	18	0	2	8	8	0	0	0	16	0	19	8	0	7	3	0	0	0	0	0	2	0	22	0	1	23	0	0	6	13	0	6	0	0	0	1	18	4
TROPICAL-FRUIT	3	25	4	0	0	0	0	0	3	0	4	4	0	11	14	3	1	0	0	0	0	8	0	0	13	1	0	0	0	7	0	13	10	27	0	1	5	15	0	11	0	17	2	0	0	0	1	0	0
UNPLEASANT	8	14	8	0	4	2	0	0	3	0	6	2	0	1	1	7	0	0	0	0	0	0	0	0	0	0	2	14	0	6	0	2	0	45	0	0	30	4	4	8	3	17	4	0	0	0	0	3	2
VANILLA	6	10	0	14	12	0	0	0	1	0	0	8	0	20	8	2	0	0	0	0	0	4	0	21	0	10	0	1	0	0	0	9	0	14	0	0	7	0	0	43	14	0	15	0	0	0	0	1	0
VEGETABLE	3	6	4	0	4	0	0	0	0	0	9	6	4	4	2	0	0	0	0	10	0	1	0	0	0	0	0	5	0	4	0	13	0	16	0	10	6	0	2	3	1	0	7	0	0	0	10	8	2
VIOLET	0	26	10	0	12	0	0	0	0	0	10	2	0	31	13	15	7	0	0	34	0	0	0	0	5	0	0	0	0	0	0	46	0	25	2	31	3	0	0	4	0	0	0	0	0	0	0	0	0
WARM	1	17	11	0	13	0	0	0	0	0	0	0	0	5	0	0	0	0	0	3	0	3	0	0	0	21	0	0	0	0	0	5	0	12	0	11	18	0	0	9	10	0	7	6	0	0	1	0	0
WAXY	0	30	16	0	4	10	0	1	0	0	13	13	0	8	2	0	0	0	1	11	17	0	7	0	0	1	1	0	0	0	0	4	0	5	0	1	6	0	0	2	3	0	2	0	1	0	7	0	0
WINE	3	5	14	0	2	26	0	4	0	9	7	24	14	12	5	0	0	0	0	11	17	1	0	0	0	0	0	6	0	1	0	5	4	6	0	0	9	0	0	4	2	0	2	0	0	0	8	0	0
WOODY	1	11	12	0	7	1	0	4	0	7	1	10	0	4	0	7	0	0	0	2	0	2	3	0	1	4	7	3	0	4	0	4	1	11	1	12	20	0	1	8	0	1	1	0	0	7	1	1	17
[truncated: 975 more columns]

## Sheet: UMAP3D Distance Matrix
	ACIDIC	ALCOHOLIC	ALDEHYDIC	ALLIACEOUS	ALMOND	AMBER	ANIMAL	ANISIC	APPLE	APRICOT	AROMATIC	BALSAMIC	BANANA	BERRY	BLAND	BURNT	BUTTERY	CAMPHORACEOUS	CARAMEL	CHEESY	CHEMICAL	CHERRY	CITRUS	CLEAN	COCOA	COCONUT	COFFEE	COOKED	COOLING	CREAMY	DAIRY	DRY	EARTHY	ETHEREAL	FATTY	FERMENTED	FISHY	FLORAL	FOOD	FRESH	FRUITY	GARLIC	GASSY	GERANIUM	GRAPE	GRAPEFRUIT	GRASSY	GREEN	HAY
ACIDIC	0	1.22415	1.5469	2.56616	2.38273	1.53438	2.07659	2.28554	1.85147	1.89582	1.71216	1.83091	2.135	2.18254	0.910262	1.48456	1.49498	1.34093	1.64418	1.15569	1.29063	2.39068	1.4926	1.20783	1.08152	0.751761	2.03355	2.19265	1.14757	1.58091	1.48236	0.808955	1.23357	1.29048	1.31217	1.17179	1.41446	1.75606	2.16228	1.77022	1.9368	2.58181	0.777801	1.66607	2.17782	1.33484	1.71286	1.19808	0.884236
ALCOHOLIC	1.22415	0	1.29383	2.17456	3.15089	2.62897	3.12483	3.01653	0.857931	1.48077	2.61632	2.86263	1.43742	2.85861	1.08287	1.56436	1.74343	2.53791	2.36228	1.4021	1.93417	3.03716	1.69417	1.32519	2.02259	1.3941	1.85977	2.12046	2.19999	2.25255	1.86629	2.01433	2.26058	0.576271	0.881177	0.333133	1.29805	2.32982	2.40795	2.17119	2.54242	2.03256	1.09826	2.39055	1.5491	1.61246	2.10383	1.65669	1.70469
ALDEHYDIC	1.5469	1.29383	0	3.24211	3.77575	2.73557	3.38127	3.38314	1.141	0.785496	3.19204	3.35796	1.1903	3.62961	1.66411	2.2807	1.9245	2.70466	3.11036	1.5897	2.50644	3.67822	2.37357	0.697216	2.41908	1.03839	2.72903	3.31149	2.30634	2.59008	1.21258	2.20154	2.65231	1.84249	0.919212	1.238	2.46273	3.10516	3.40574	3.01693	3.1056	3.09238	1.98228	2.63529	1.49174	2.59735	3.06303	1.82033	2.02876
ALLIACEOUS	2.56616	2.17456	3.24211	0	2.50078	3.03473	4.02662	2.50412	2.89324	3.63293	3.20321	3.14485	3.55801	3.19387	1.83762	1.32663	3.58324	3.20104	2.8423	3.2889	3.10961	2.19635	3.08905	2.90144	2.34971	2.93747	0.766487	1.35615	2.77477	3.64301	3.86484	2.89998	3.20741	1.76994	3.04241	2.05057	1.72134	1.79121	1.34453	2.91362	1.95171	0.350457	1.84296	2.36168	3.65693	1.53789	2.44294	2.19386	2.24529
ALMOND	2.38273	3.15089	3.77575	2.50078	0	1.53115	2.60816	1.03638	3.98988	4.25307	2.01788	1.42301	4.43647	2.21465	2.25009	1.94143	3.58728	1.72378	2.00066	3.36702	2.67482	0.443335	3.14161	3.19865	1.38633	2.84963	2.12643	2.12567	1.71202	3.10338	3.77984	1.91264	2.19986	2.81922	3.63044	3.00594	2.36513	0.872138	1.33993	2.62635	0.919172	2.78676	2.08236	1.49143	4.46686	1.69248	2.17021	2.17012	1.76586
AMBER	1.53438	2.62897	2.73557	3.03473	1.53115	0	2.06351	1.23973	3.31782	3.2666	1.87864	1.37866	3.60154	2.45321	1.72451	1.85167	2.81057	0.666417	2.04445	2.5565	2.2327	1.6213	2.73158	2.13393	0.741533	1.70621	2.38146	2.76408	0.452774	2.47983	2.60132	0.854889	1.61448	2.5735	2.80564	2.4565	2.43007	1.52485	2.2293	2.59964	1.32715	3.18395	1.78544	0.940363	3.67859	1.89371	2.3788	1.4049	0.994847
ANIMAL	2.07659	3.12483	3.38127	4.02662	2.60816	2.06351	0	3.05759	3.62771	3.46135	0.909707	1.19078	3.68981	1.40967	2.84503	3.16574	2.12571	1.40706	1.35113	2.18309	1.38002	2.93648	1.97618	3.13838	2.1375	2.56193	3.63242	3.05525	2.15084	1.27208	2.55837	1.60475	0.893095	2.99702	2.95667	3.17986	2.60552	2.53008	2.98003	1.72256	2.89259	4.17083	2.39718	2.84985	3.54272	2.49152	1.92546	2.96607	2.40675
ANISIC	2.28554	3.01653	3.38314	2.50412	1.03638	1.23973	3.05759	0	3.80952	4.00305	2.60116	2.01414	4.2577	2.96679	1.9525	1.63203	3.7168	1.78215	2.60973	3.42098	3.03703	0.811705	3.45792	2.71952	1.2406	2.48806	1.9048	2.60716	1.35899	3.4278	3.59479	1.87355	2.53954	2.83501	3.49326	2.78159	2.64785	1.25079	1.81208	3.17507	0.620878	2.72064	2.125	0.757112	4.37902	1.9539	2.75943	1.59834	1.43702
APPLE	1.85147	0.857931	1.141	2.89324	3.98988	3.31782	3.62771	3.80952	0	0.944991	3.24899	3.57797	0.683199	3.49142	1.86213	2.37201	1.80959	3.18847	3.0244	1.54506	2.41358	3.88409	2.02676	1.5832	2.79161	1.7921	2.63675	2.88081	2.88048	2.57982	1.79948	2.65613	2.83684	1.34697	0.7407	1.05676	2.04388	3.18185	3.25296	2.71067	3.37157	2.68861	1.92742	3.13582	0.89298	2.45455	2.77689	2.33069	2.44891
APRICOT	1.89582	1.48077	0.785496	3.63293	4.25307	3.2666	3.46135	4.00305	0.944991	0	3.32129	3.64137	0.545763	3.69145	2.19903	2.82711	1.61125	3.09391	3.22217	1.39143	2.47452	4.20059	2.18695	1.4403	2.92136	1.59513	3.23369	3.51996	2.85484	2.45635	1.11374	2.59303	2.79723	2.01179	0.73579	1.59833	2.60784	3.54573	3.7796	2.97053	3.67081	3.46669	2.31158	3.27736	0.801875	2.9204	3.14051	2.49056	2.58492
AROMATIC	1.71216	2.61632	3.19204	3.20321	2.01788	1.87864	0.909707	2.60116	3.24899	3.32129	0	0.739219	3.46376	0.67722	2.30695	2.51603	2.0409	1.30696	0.468764	2.01613	0.982402	2.31058	1.58024	2.90604	1.66637	2.37809	2.89798	2.1603	1.8912	1.26376	2.64579	1.37185	0.615551	2.35221	2.68651	2.67067	1.82413	1.78791	2.12905	1.05138	2.29219	3.36822	1.74465	2.43175	3.33047	1.69007	1.06972	2.54593	1.96234
BALSAMIC	1.83091	2.86263	3.35796	3.14485	1.42301	1.37866	1.19078	2.01414	3.57797	3.64137	0.739219	0	3.84731	1.20089	2.26638	2.35839	2.57859	0.939906	1.00632	2.47335	1.59628	1.76761	2.19913	2.93193	1.33841	2.4103	2.752	2.29017	1.53712	1.8835	2.93225	1.23061	0.981952	2.60553	3.02881	2.83101	2.10748	1.45868	1.96189	1.70178	1.82724	3.35207	1.85134	1.9869	3.78083	1.71435	1.51809	2.33529	1.74196
BANANA	2.135	1.43742	1.1903	3.55801	4.43647	3.60154	3.68981	4.2577	0.683199	0.545763	3.46376	3.84731	0	3.74424	2.36172	2.94056	1.68975	3.40553	3.30096	1.51735	2.55831	4.37352	2.15013	1.81347	3.16947	1.97869	3.26709	3.43214	3.18122	2.57738	1.55065	2.89124	2.9992	1.92445	0.828516	1.6331	2.54104	3.67198	3.80702	2.94996	3.8629	3.36514	2.39779	3.55636	0.40807	2.96345	3.12877	2.75876	2.84237
BERRY	2.18254	2.85861	3.62961	3.19387	2.21465	2.45321	1.40967	2.96679	3.49142	3.69145	0.67722	1.20089	3.74424	0	2.66244	2.78196	2.33634	1.94317	0.544493	2.3586	1.25538	2.50686	1.68354	3.38922	2.13894	2.90421	3.04725	1.96533	2.45648	1.57869	3.13925	1.97815	1.23703	2.49192	3.01368	2.95353	1.83114	1.96795	2.09465	0.885693	2.58673	3.37761	2.01476	2.88032	3.5695	1.80885	0.875052	2.99481	2.4305
BLAND	0.910262	1.08287	1.66411	1.83762	2.25009	1.72451	2.84503	1.9525	1.86213	2.19903	2.30695	2.26638	2.36172	2.66244	0	0.667305	2.25201	1.84499	2.13061	1.88216	2.0206	2.08983	2.11852	1.17912	1.10402	1.10721	1.21533	1.93925	1.30402	2.41693	2.16356	1.38768	1.97914	1.07595	1.65598	0.831158	1.37051	1.51092	1.79983	2.27858	1.52974	1.82489	0.701832	1.31632	2.50677	1.1275	2.02341	0.656745	0.730402
BURNT	1.48456	1.56436	2.2807	1.32663	1.94143	1.85167	3.16574	1.63203	2.37201	2.82711	2.51603	2.35839	2.94056	2.78196	0.667305	0	2.82857	2.09393	2.29782	2.47897	2.42022	1.67951	2.55156	1.77016	1.20212	1.73671	0.611474	1.70312	1.52486	2.88441	2.82639	1.75201	2.32713	1.37208	2.27376	1.31857	1.48123	1.20282	1.3799	2.52289	1.13705	1.38674	1.00602	1.18273	3.08447	1.03809	2.13478	0.879009	0.974467
BUTTERY	1.49498	1.74343	1.9245	3.58324	3.58728	2.81057	2.12571	3.7168	1.80959	1.61125	2.0409	2.57859	1.68975	2.33634	2.25201	2.82857	0	2.34539	1.98472	0.392644	1.10152	3.69009	0.839244	2.12834	2.47676	1.79144	3.26338	2.8805	2.52051	0.920982	1.1813	1.96034	1.61333	1.88446	1.17811	1.96143	1.98856	2.97558	3.21455	1.64095	3.33972	3.54499	1.8947	3.14783	1.45848	2.36018	2.01604	2.65297	2.37282
CAMPHORACEOUS	1.34093	2.53791	2.70466	3.20104	1.72378	0.666417	1.40706	1.78215	3.18847	3.09391	1.30696	0.939906	3.40553	1.94317	1.84499	2.09393	2.34539	0	1.55529	2.15771	1.69095	1.92522	2.25174	2.22053	0.909481	1.68623	2.6285	2.65698	0.785221	1.88337	2.31487	0.535146	1.00158	2.46037	2.5933	2.44562	2.23066	1.6331	2.28422	2.10366	1.71359	3.34535	1.68164	1.48819	3.41282	1.82156	1.98815	1.73501	1.20126
CARAMEL	1.64418	2.36228	3.11036	2.8423	2.00066	2.04445	1.35113	2.60973	3.0244	3.22217	0.468764	1.00632	3.30096	0.544493	2.13061	2.29782	1.98472	1.55529	0	1.93753	0.889206	2.2378	1.37128	2.84941	1.66056	2.37295	2.6161	1.72936	1.98344	1.32858	2.69452	1.49449	0.84314	2.02522	2.5384	2.43732	1.42203	1.61219	1.82177	0.708213	2.20384	3.0024	1.49332	2.42623	3.16329	1.36676	0.602169	2.46973	1.9143
CHEESY	1.15569	1.4021	1.5897	3.2889	3.36702	2.5565	2.18309	3.42098	1.54506	1.39143	2.01613	2.47335	1.51735	2.3586	1.88216	2.47897	0.392644	2.15771	1.93753	0	1.10974	3.43417	0.905738	1.75152	2.18869	1.42934	2.92885	2.69625	2.22942	1.08448	1.01215	1.71813	1.54317	1.5885	0.866955	1.59437	1.77712	2.72361	2.98075	1.66997	3.04274	3.24241	1.58666	2.8208	1.36839	2.10567	1.94506	2.28143	2.03971
CHEMICAL	1.29063	1.93417	2.50644	3.10961	2.67482	2.2327	1.38002	3.03703	2.41358	2.47452	0.982402	1.59628	2.55831	1.25538	2.0206	2.42022	1.10152	1.69095	0.889206	1.10974	0	2.84823	0.637947	2.40895	1.86079	1.93877	2.82349	2.15142	2.04782	0.55711	1.93112	1.43599	0.750072	1.77311	1.84167	2.0803	1.45286	2.15184	2.39488	0.714929	2.63837	3.17657	1.43872	2.63994	2.38311	1.66194	1.05293	2.41585	1.94464
CHERRY	2.39068	3.03716	3.67822	2.19635	0.443335	1.6213	2.93648	0.811705	3.88409	4.20059	2.31058	1.76761	4.37352	2.50686	2.08983	1.67951	3.69009	1.92522	2.2378	3.43417	2.84823	0	3.25829	3.08128	1.38498	2.80393	1.80079	2.06011	1.72683	3.30429	3.82427	2.02376	2.42837	2.71257	3.5917	2.86079	2.33334	0.797411	1.20607	2.80573	0.624365	2.48179	2.02523	1.30814	4.43703	1.6326	2.31832	1.98359	1.68205
CITRUS	1.4926	1.69417	2.37357	3.08905	3.14161	2.73158	1.97618	3.45792	2.02676	2.18695	1.58024	2.19913	2.15013	1.68354	2.11852	2.55156	0.839244	2.25174	1.37128	0.905738	0.637947	3.25829	0	2.43219	2.26771	2.07155	2.89279	2.17709	2.47404	0.844901	1.8995	1.90563	1.37383	1.56231	1.55214	1.92706	1.38076	2.50054	2.61442	0.864301	2.99948	3.09713	1.55114	3.00171	1.91873	1.83505	1.25922	2.62208	2.25225
CLEAN	1.20783	1.32519	0.697216	2.90144	3.19865	2.13393	3.13838	2.71952	1.5832	1.4403	2.90604	2.93193	1.81347	3.38922	1.17912	1.77016	2.12834	2.22053	2.84941	1.75152	2.40895	3.08128	2.43219	0	1.84835	0.582123	2.28242	3.03656	1.7006	2.5758	1.45483	1.74014	2.38334	1.75393	1.28928	1.12695	2.27855	2.58787	2.96598	2.90838	2.49202	2.80266	1.64543	1.96488	2.06886	2.22419	2.85294	1.16373	1.43361
COCOA	1.08152	2.02259	2.41908	2.34971	1.38633	0.741533	2.1375	1.2406	2.79161	2.92136	1.66637	1.33841	3.16947	2.13894	1.10402	1.20212	2.47676	0.909481	1.66056	2.18869	1.86079	1.38498	2.26771	1.84835	0	1.46396	1.73224	2.07353	0.512305	2.23663	2.44973	0.723682	1.43183	1.88503	2.36211	1.85824	1.72642	0.97287	1.61756	2.13109	0.964083	2.48957	1.08583	0.793705	3.23901	1.17316	1.83555	1.01079	0.448057
COCONUT	0.751761	1.3941	1.03839	2.93747	2.84963	1.70621	2.56193	2.48806	1.7921	1.59513	2.37809	2.4103	1.97869	2.90421	1.10721	1.73671	1.79144	1.68623	2.37295	1.42934	1.93877	2.80393	2.07155	0.582123	1.46396	0	2.31325	2.8369	1.28895	2.08837	1.21538	1.20226	1.83231	1.70684	1.28154	1.25558	2.06138	2.29014	2.74032	2.49009	2.26497	2.89861	1.38725	1.76019	2.135	1.96571	2.46333	1.1109	1.12478
COFFEE	2.03355	1.85977	2.72903	0.766487	2.12643	2.38146	3.63242	1.9048	2.63675	3.23369	2.89798	2.752	3.26709	3.04725	1.21533	0.611474	3.26338	2.6285	2.6161	2.92885	2.82349	1.80079	2.89279	2.28242	1.73224	2.31325	0	1.57224	2.09921	3.3259	3.35874	2.31844	2.79949	1.57142	2.67481	1.64717	1.63184	1.40589	1.28706	2.79332	1.38501	0.85636	1.42206	1.6451	3.40807	1.25735	2.34719	1.45379	1.57131
COOKED	2.19265	2.12046	3.31149	1.35615	2.12567	2.76408	3.05525	2.60716	2.88081	3.51996	2.1603	2.29017	3.43214	1.96533	1.93925	1.70312	2.8805	2.65698	1.72936	2.69625	2.15142	2.06011	2.17709	3.03656	2.07353	2.8369	1.57224	0	2.5725	2.70396	3.5071	2.42271	2.33955	1.55278	2.8026	2.14701	0.939109	1.40598	0.8775	1.74155	1.9982	1.54802	1.45056	2.49844	3.38534	0.937264	1.23899	2.43266	2.14983
COOLING	1.14757	2.19999	2.30634	2.77477	1.71202	0.452774	2.15084	1.35899	2.88048	2.85484	1.8912	1.53712	3.18122	2.45648	1.30402	1.52486	2.52051	0.785221	1.98344	2.22942	2.04782	1.72683	2.47404	1.7006	0.512305	1.28895	2.09921	2.5725	0	2.31902	2.27587	0.647746	1.54109	2.18615	2.39338	2.01733	2.13894	1.46179	2.12276	2.44712	1.29595	2.88549	1.43644	0.811832	3.27697	1.65406	2.23621	1.00432	0.590591
CREAMY	1.58091	2.25255	2.59008	3.64301	3.10338	2.47983	1.27208	3.4278	2.57982	2.45635	1.26376	1.8835	2.57738	1.57869	2.41693	2.88441	0.920982	1.88337	1.32858	1.08448	0.55711	3.30429	0.844901	2.5758	2.23663	2.08837	3.3259	2.70396	2.31902	0	1.76788	1.67517	0.954586	2.19932	1.93781	2.41486	1.97949	2.64901	2.93949	1.14026	3.08719	3.69308	1.91327	3.00212	2.36435	2.20037	1.57496	2.75594	2.30539
DAIRY	1.48236	1.86629	1.21258	3.86484	3.77984	2.60132	2.55837	3.59479	1.79948	1.11374	2.64579	2.93225	1.55065	3.13925	2.16356	2.82639	1.1813	2.31487	2.69452	1.01215	1.93112	3.82427	1.8995	1.45483	2.44973	1.21538	3.35874	3.5071	2.27587	1.76788	0	1.90705	2.0551	2.25458	1.12316	1.93563	2.59848	3.2301	3.62445	2.59229	3.35626	3.79405	2.16779	2.9116	1.56962	2.76177	2.82079	2.31978	2.22365
DRY	0.808955	2.01433	2.20154	2.89998	1.91264	0.854889	1.60475	1.87355	2.65613	2.59303	1.37185	1.23061	2.89124	1.97815	1.38768	1.75201	1.96034	0.535146	1.49449	1.71813	1.43599	2.02376	1.90563	1.74014	0.723682	1.20226	2.31844	2.42271	0.647746	1.67517	1.90705	0	0.923342	1.98208	2.07537	1.9255	1.86054	1.56503	2.15853	1.90838	1.67867	3.0001	1.24512	1.39345	2.91473	1.53128	1.80709	1.37158	0.8476
EARTHY	1.23357	2.26058	2.65231	3.20741	2.19986	1.61448	0.893095	2.53954	2.83684	2.79723	0.615551	0.981952	2.9992	1.23703	1.97914	2.32713	1.61333	1.00158	0.84314	1.54317	0.750072	2.42837	1.37383	2.38334	1.43183	1.83231	2.79949	2.33955	1.54109	0.954586	2.0551	0.923342	0	2.12065	2.21228	2.30362	1.7802	1.86835	2.30243	1.21384	2.25684	3.32409	1.50951	2.20783	2.89477	1.67525	1.31186	2.18529	1.63408
ETHEREAL	1.29048	0.576271	1.84249	1.76994	2.81922	2.5735	2.99702	2.83501	1.34697	2.01179	2.35221	2.60553	1.92445	2.49192	1.07595	1.37208	1.88446	2.46037	2.02522	1.5885	1.77311	2.71257	1.56231	1.75393	1.88503	1.70684	1.57142	1.55278	2.18615	2.19932	2.25458	1.98208	2.12065	0	1.33951	0.701084	0.766225	1.96371	1.92765	1.83442	2.2916	1.67819	0.821682	2.31368	1.95538	1.16957	1.67063	1.73065	1.65921
FATTY	1.31217	0.881177	0.919212	3.04241	3.63044	2.80564	2.95667	3.49326	0.7407	0.73579	2.68651	3.02881	0.828516	3.01368	1.65598	2.27376	1.17811	2.5933	2.5384	0.866955	1.84167	3.5917	1.55214	1.28928	2.36211	1.28154	2.67481	2.8026	2.39338	1.93781	1.12316	2.07537	2.21228	1.33951	0	1.06759	1.8802	2.89228	3.09074	2.28312	3.09973	2.91285	1.62959	2.81182	0.894033	2.22159	2.41699	2.0742	2.06411
FERMENTED	1.17179	0.333133	1.238	2.05057	3.00594	2.4565	3.17986	2.78159	1.05676	1.59833	2.67067	2.83101	1.6331	2.95353	0.831158	1.31857	1.96143	2.44562	2.43732	1.59437	2.0803	2.86079	1.92706	1.12695	1.85824	1.25558	1.64717	2.14701	2.01733	2.41486	1.93563	1.9255	2.30362	0.701084	1.06759	0	1.39268	2.19999	2.32002	2.33771	2.33142	1.91205	1.04368	2.13766	1.79869	1.56104	2.21227	1.36998	1.49983
FISHY	1.41446	1.29805	2.46273	1.72134	2.36513	2.43007	2.60552	2.64785	2.04388	2.60784	1.82413	2.10748	2.54104	1.83114	1.37051	1.48123	1.98856	2.23066	1.42203	1.77712	1.45286	2.33334	1.38076	2.27855	1.72642	2.06138	1.63184	0.939109	2.13894	1.97949	2.59848	1.86054	1.7802	0.766225	1.8802	1.39268	0	1.54174	1.41894	1.27562	2.0653	1.76944	0.76061	2.28811	2.48571	0.709005	0.970855	1.97171	1.68731
FLORAL	1.75606	2.32982	3.10516	1.79121	0.872138	1.52485	2.53008	1.25079	3.18185	3.54573	1.78791	1.45868	3.67198	1.96795	1.51092	1.20282	2.97558	1.6331	1.61219	2.72361	2.15184	0.797411	2.50054	2.58787	0.97287	2.29014	1.40589	1.40598	1.46179	2.64901	3.2301	1.56503	1.86835	1.96371	2.89228	2.19999	1.54174	0	0.710624	2.09074	0.699778	2.03962	1.28054	1.2768	3.70592	0.843547	1.59827	1.62923	1.23452
FOOD	2.16228	2.40795	3.40574	1.34453	1.33993	2.2293	2.98003	1.81208	3.25296	3.7796	2.12905	1.96189	3.80702	2.09465	1.79983	1.3799	3.21455	2.28422	1.82177	2.98075	2.39488	1.20607	2.61442	2.96598	1.61756	2.74032	1.28706	0.8775	2.12276	2.93949	3.62445	2.15853	2.30243	1.92765	3.09074	2.32002	1.41894	0.710624	0	2.14043	1.23337	1.64195	1.49035	1.87549	3.82077	0.885341	1.58338	2.07758	1.78188
FRESH	1.77022	2.17119	3.01693	2.91362	2.62635	2.59964	1.72256	3.17507	2.71067	2.97053	1.05138	1.70178	2.94996	0.885693	2.27858	2.52289	1.64095	2.10366	0.708213	1.66997	0.714929	2.80573	0.864301	2.90838	2.13109	2.49009	2.79332	1.74155	2.44712	1.14026	2.59229	1.90838	1.21384	1.83442	2.28312	2.33771	1.27562	2.09074	2.14043	0	2.70427	3.01384	1.59235	2.89661	2.74903	1.57114	0.565923	2.74911	2.26875
FRUITY	1.9368	2.54242	3.1056	1.95171	0.919172	1.32715	2.89259	0.620878	3.37157	3.67081	2.29219	1.82724	3.8629	2.58673	1.52974	1.13705	3.33972	1.71359	2.20384	3.04274	2.63837	0.624365	2.99948	2.49202	0.964083	2.26497	1.38501	1.9982	1.29595	3.08719	3.35626	1.67867	2.25684	2.2916	3.09973	2.33142	2.0653	0.699778	1.23337	2.70427	0	2.17645	1.61215	0.760422	3.96296	1.36574	2.25238	1.36967	1.14599
GARLIC	2.58181	2.03256	3.09238	0.350457	2.78676	3.18395	4.17083	2.72064	2.68861	3.46669	3.36822	3.35207	3.36514	3.37761	1.82489	1.38674	3.54499	3.34535	3.0024	3.24241	3.17657	2.48179	3.09713	2.80266	2.48957	2.89861	0.85636	1.54802	2.88549	3.69308	3.79405	3.0001	3.32409	1.67819	2.91285	1.91205	1.76944	2.03962	1.64195	3.01384	2.17645	0	1.88787	2.4974	3.48243	1.6872	2.58439	2.21169	2.32716
GASSY	0.777801	1.09826	1.98228	1.84296	2.08236	1.78544	2.39718	2.125	1.92742	2.31158	1.74465	1.85134	2.39779	2.01476	0.701832	1.00602	1.8947	1.68164	1.49332	1.58666	1.43872	2.02523	1.55114	1.64543	1.08583	1.38725	1.42206	1.45056	1.43644	1.91327	2.16779	1.24512	1.50951	0.821682	1.62959	1.04368	0.76061	1.28054	1.49035	1.59235	1.61215	1.88787	0	1.63226	2.42831	0.626642	1.32854	1.25074	0.952808
GERANIUM	1.66607	2.39055	2.63529	2.36168	1.49143	0.940363	2.84985	0.757112	3.13582	3.27736	2.43175	1.9869	3.55636	2.88032	1.31632	1.18273	3.14783	1.48819	2.42623	2.8208	2.63994	1.30814	3.00171	1.96488	0.793705	1.76019	1.6451	2.49844	0.811832	3.00212	2.9116	1.39345	2.20783	2.31368	2.81182	2.13766	2.28811	1.2768	1.87549	2.89661	0.760422	2.4974	1.63226	0	3.7028	1.67746	2.55184	0.866224	0.78781
GRAPE	2.17782	1.5491	1.49174	3.65693	4.46686	3.67859	3.54272	4.37902	0.89298	0.801875	3.33047	3.78083	0.40807	3.5695	2.50677	3.08447	1.45848	3.41282	3.16329	1.36839	2.38311	4.43703	1.91873	2.06886	3.23901	2.135	3.40807	3.38534	3.27697	2.36435	1.56962	2.91473	2.89477	1.95538	0.894033	1.79869	2.48571	3.70592	3.82077	2.74903	3.96296	3.48243	2.42831	3.7028	0	2.96825	2.98694	2.94803	2.95433
GRAPEFRUIT	1.33484	1.61246	2.59735	1.53789	1.69248	1.89371	2.49152	1.9539	2.45455	2.9204	1.69007	1.71435	2.96345	1.80885	1.1275	1.03809	2.36018	1.82156	1.36676	2.10567	1.66194	1.6326	1.83505	2.22419	1.17316	1.96571	1.25735	0.937264	1.65406	2.20037	2.76177	1.53128	1.67525	1.16957	2.22159	1.56104	0.709005	0.843547	0.885341	1.57114	1.36574	1.6872	0.626642	1.67746	2.96825	0	1.11695	1.57335	1.22376
GRASSY	1.71286	2.10383	3.06303	2.44294	2.17021	2.3788	1.92546	2.75943	2.77689	3.14051	1.06972	1.51809	3.12877	0.875052	2.02341	2.13478	2.01604	1.98815	0.602169	1.94506	1.05293	2.31832	1.25922	2.85294	1.83555	2.46333	2.34719	1.23899	2.23621	1.57496	2.82079	1.80709	1.31186	1.67063	2.41699	2.21227	0.970855	1.59827	1.58338	0.565923	2.25238	2.58439	1.32854	2.55184	2.98694	1.11695	0	2.48607	2.00578
GREEN	1.19808	1.65669	1.82033	2.19386	2.17012	1.4049	2.96607	1.59834	2.33069	2.49056	2.54593	2.33529	2.75876	2.99481	0.656745	0.879009	2.65297	1.73501	2.46973	2.28143	2.41585	1.98359	2.62208	1.16373	1.01079	1.1109	1.45379	2.43266	1.00432	2.75594	2.31978	1.37158	2.18529	1.73065	2.0742	1.36998	1.97171	1.62923	2.07758	2.74911	1.36967	2.21169	1.25074	0.866224	2.94803	1.57335	2.48607	0	0.597542
HAY	0.884236	1.70469	2.02876	2.24529	1.76586	0.994847	2.40675	1.43702	2.44891	2.58492	1.96234	1.74196	2.84237	2.4305	0.730402	0.974467	2.37282	1.20126	1.9143	2.03971	1.94464	1.68205	2.25225	1.43361	0.448057	1.12478	1.57131	2.14983	0.590591	2.30539	2.22365	0.8476	1.63408	1.65921	2.06411	1.49983	1.68731	1.23452	1.78188	2.26875	1.14599	2.32716	0.952808	0.78781	2.95433	1.22376	2.00578	0.597542	0
HERBAL	1.38686	2.48475	2.88993	3.08133	1.6854	1.20025	1.05759	2.0595	3.15734	3.16239	0.685885	0.500143	3.39119	1.31506	1.94802	2.16716	2.1449	0.628637	0.95289	2.01862	1.26091	1.94798	1.86713	2.49275	1.11378	1.95171	2.63169	2.29266	1.24853	1.52598	2.43324	0.793899	0.572711	2.30038	2.57374	2.45959	1.90971	1.51291	2.04842	1.55232	1.84195	3.24336	1.55515	1.84506	3.33362	1.58607	1.45165	2.0351	1.44385
HONEY	2.0251	2.75231	3.55108	2.59474	1.27522	1.89911	1.81799	2.09896	3.52914	3.8066	0.993937	0.855144	3.90513	0.962154	2.23158	2.16164	2.761	1.61639	0.850172	2.64575	1.69902	1.55745	2.15715	3.15314	1.54466	2.71307	2.38661	1.57965	1.94875	2.14564	3.31034	1.70243	1.41845	2.34693	3.11308	2.74395	1.68845	1.11314	1.32574	1.46412	1.72156	2.83679	1.70216	2.15478	3.82483	1.30863	1.05631	2.45668	1.9072
JASMIN	2.07663	2.94143	3.62236	2.96895	1.38022	1.80658	1.49064	2.18173	3.68618	3.86729	0.787594	0.543691	4.0052	0.895221	2.41066	2.41079	2.74316	1.43941	0.85214	2.65667	1.67085	1.73055	2.20844	3.22331	1.60163	2.73612	2.70112	1.97279	1.92092	2.03664	3.25978	1.62861	1.26038	2.58944	3.20187	2.9353	1.9709	1.37985	1.70677	1.53844	1.89827	3.20221	1.90328	2.23706	3.9144	1.61132	1.26085	2.57667	1.99576
LEATHERY	2.11562	2.96269	3.40512	2.57356	0.612783	1.0389	2.5862	0.549395	3.77204	3.94975	2.11606	1.49413	4.19151	2.47066	1.966	1.72587	3.44674	1.42723	2.15365	3.19011	2.66154	0.629962	3.13348	2.78151	1.03746	2.45063	2.03619	2.3842	1.23774	3.04874	3.45269	1.6022	2.12686	2.73226	3.39014	2.77596	2.42528	0.980765	1.61906	2.76811	0.661777	2.81205	1.95954	0.958981	4.26332	1.73683	2.36514	1.73495	1.38183
LEMON	2.11179	2.85892	3.46493	3.5821	2.61155	2.50601	1.00608	3.24473	3.38751	3.44954	0.651646	1.3513	3.53203	0.610381	2.7688	3.02012	1.9717	1.89912	0.764935	2.06669	0.989028	2.90795	1.45886	3.294	2.27682	2.77674	3.3662	2.40752	2.49274	1.11062	2.79553	1.91835	1.02045	2.59319	2.83051	2.98137	2.05128	2.34912	2.56887	0.897313	2.90569	3.72684	2.14725	3.05744	3.32795	2.11462	1.18814	3.08651	2.52615
LILY	1.76869	2.38594	2.7906	2.07499	1.30721	1.17017	2.94895	0.652137	3.17387	3.41041	2.43319	1.99454	3.64318	2.81076	1.31355	1.01363	3.2403	1.65283	2.37432	2.91603	2.66774	1.05246	3.0089	2.14276	0.86035	1.95887	1.39103	2.25168	1.05586	3.07835	3.10859	1.55322	2.28068	2.2352	2.89926	2.13915	2.15394	1.03579	1.58038	2.8394	0.455402	2.23958	1.57346	0.350605	3.77924	1.50399	2.44117	0.993854	0.898603
MEATY	2.48813	2.12227	3.34005	0.762951	2.49499	3.10898	3.69032	2.76958	2.8394	3.59529	2.81753	2.89268	3.46659	2.67953	1.98675	1.63119	3.26473	3.11979	2.39953	3.03274	2.70629	2.30562	2.6443	3.07711	2.38964	3.01131	1.27173	0.724598	2.86661	3.25096	3.77177	2.82936	2.91119	1.59295	2.93197	2.10597	1.29598	1.74739	1.16421	2.37226	2.16069	0.915558	1.71234	2.63428	3.4799	1.30952	1.91002	2.47389	2.36063
MEDICINAL	2.29941	3.45059	3.69877	3.70206	1.54694	1.20146	1.54169	1.89737	4.14523	4.07957	1.55619	0.896959	4.37646	2.04936	2.69186	2.76368	3.17304	0.995945	1.89255	3.04805	2.33948	1.90295	2.96148	3.1904	1.61023	2.67365	3.19993	3.05678	1.57584	2.51099	3.25371	1.51554	1.61098	3.27933	3.55932	3.35917	2.88659	1.92673	2.54898	2.56966	1.99731	3.91756	2.47279	1.99417	4.35636	2.39565	2.40578	2.5374	2.01451
MELON	1.87702	1.26014	0.510046	3.2524	4.09409	3.17024	3.72836	3.73587	0.804936	0.657588	3.4808	3.7048	0.861003	3.85129	1.89794	2.46888	2.05458	3.12475	3.34516	1.75016	2.71829	3.97582	2.47061	1.12494	2.77923	1.49316	2.83225	3.3753	2.72993	2.81601	1.52893	2.60436	2.97544	1.83621	0.924469	1.271	2.53188	3.36281	3.57185	3.15973	3.40602	3.05769	2.17702	3.00081	1.23512	2.77027	3.21604	2.15476	2.3843
METALLIC	0.979204	0.980015	1.92434	2.3367	2.71513	2.34226	2.30809	2.87995	1.59126	1.9676	1.7323	2.12731	1.95195	1.91327	1.33458	1.75156	1.2605	2.04299	1.44676	1.02479	1.01924	2.72939	0.842602	1.85905	1.74001	1.58841	2.08587	1.68456	2.00607	1.43847	1.88111	1.59393	1.47201	0.765774	1.2333	1.16152	0.754097	1.95007	2.04872	1.19554	2.37851	2.32451	0.794162	2.37635	1.86696	1.19183	1.20427	1.91093	1.62804
MILD	0.879381	1.4549	2.18641	1.84102	1.70522	1.44275	2.34121	1.71004	2.28528	2.60492	1.69334	1.63088	2.74579	2.01613	0.703414	0.843509	2.18638	1.43503	1.50162	1.88135	1.61774	1.63946	1.85883	1.73121	0.710252	1.43781	1.32311	1.51888	1.12784	2.08672	2.35691	1.06775	1.49107	1.20857	1.96106	1.3314	1.05742	0.940958	1.30939	1.77529	1.21101	1.94221	0.419784	1.25327	2.79759	0.585421	1.44298	1.05748	0.655835
MILKY	1.25668	1.66863	0.908872	3.59005	3.54284	2.33548	2.64195	3.26575	1.70201	1.10847	2.64769	2.84098	1.58731	3.16604	1.83096	2.49219	1.43373	2.15024	2.68012	1.15902	2.00886	3.54901	2.02387	1.02752	2.17444	0.819194	3.0373	3.3575	1.97756	1.95493	0.444465	1.71042	2.05051	2.08263	1.06938	1.66793	2.47599	2.98774	3.40323	2.65039	3.04473	3.51744	1.95256	2.55583	1.69863	2.56135	2.79131	1.9264	1.89932
MINTY	1.70848	2.59977	2.79839	2.66033	1.35401	0.601247	2.58853	0.727339	3.33797	3.4075	2.2474	1.73194	3.71132	2.73561	1.56367	1.50438	3.13471	1.20809	2.31141	2.83667	2.56445	1.28197	2.99611	2.13899	0.740917	1.8415	1.9765	2.62874	0.65785	2.89172	2.91293	1.24537	2.03928	2.51498	2.93778	2.37519	2.4133	1.31652	1.98929	2.84502	0.876095	2.81783	1.76536	0.399413	3.83064	1.79536	2.52738	1.1492	0.902877
MUSHROOM	0.911723	1.00524	1.51331	1.93201	2.40017	1.80148	2.90901	2.06972	1.74783	2.0666	2.40287	2.38133	2.23977	2.77055	0.160727	0.788168	2.21613	1.91897	2.23439	1.8374	2.06566	2.23973	2.13614	1.03431	1.21745	1.01454	1.31563	2.06552	1.36732	2.43763	2.07012	1.44435	2.04474	1.08196	1.55248	0.732385	1.45651	1.67024	1.9556	2.35449	1.67046	1.89369	0.801353	1.40627	2.40233	1.26977	2.12867	0.666319	0.818088
MUSK	1.92354	2.91477	3.09402	4.05982	2.89256	2.19376	0.460856	3.25447	3.33182	3.10326	1.09317	1.50404	3.33168	1.5876	2.76783	3.17107	1.7363	1.53143	1.45235	1.83176	1.18083	3.17951	1.71366	2.93089	2.21468	2.36472	3.65902	3.11677	2.19842	0.920219	2.18572	1.59506	0.864468	2.84861	2.63962	2.99736	2.54383	2.69534	3.12806	1.65837	3.05537	4.16759	2.33174	2.94445	3.16871	2.52755	1.95754	2.92809	2.4073
MUSTY	2.07179	2.9479	3.39675	3.80946	2.67119	2.35949	0.604694	3.22759	3.44752	3.39717	0.686473	1.29536	3.53888	0.958364	2.80942	3.11101	1.929	1.71291	0.99685	2.0298	1.04998	2.98267	1.59128	3.21555	2.24423	2.66822	3.51618	2.71352	2.37517	1.01473	2.62766	1.78433	0.881994	2.75176	2.82934	3.0518	2.28565	2.47003	2.79035	1.21725	2.95327	3.94814	2.25088	3.0148	3.34799	2.29437	1.5056	3.05759	2.4947
NUTTY	1.83272	2.60978	3.001	3.76394	2.94924	2.45587	0.907081	3.38721	3.01331	2.91896	0.974537	1.63096	3.04631	1.26534	2.64008	3.03553	1.39757	1.81524	1.14164	1.54441	0.711943	3.20464	1.16502	2.91336	2.27318	2.39055	3.46228	2.72674	2.37694	0.477256	2.18016	1.73691	0.859034	2.4836	2.38135	2.74956	2.13299	2.60435	2.90609	1.0997	3.07362	3.85532	2.09606	3.05554	2.83556	2.2689	1.51672	2.94169	2.43016
ODORLESS	1.43693	2.03835	2.67411	1.79655	1.1787	1.2532	2.58635	1.08723	2.87436	3.18582	1.94538	1.62744	3.35713	2.25549	1.0795	0.822615	2.81495	1.48098	1.81161	2.51597	2.14951	1.0227	2.47247	2.1115	0.622213	1.85329	1.21466	1.67737	1.07855	2.61197	2.89478	1.31036	1.85153	1.78118	2.58391	1.85525	1.56633	0.533468	1.09716	2.24228	0.546941	1.97885	1.06794	0.83186	3.43777	0.890599	1.82031	1.09996	0.75831
OILY	1.59374	1.12709	1.27679	3.25166	3.8754	3.10793	3.00518	3.82115	0.825686	0.8329	2.75264	3.18169	0.732854	3.02043	1.99876	2.59118	1.01795	2.8282	2.58971	0.827193	1.82992	3.86171	1.42516	1.70072	2.65716	1.65597	2.95717	2.89939	2.71463	1.87013	1.25141	2.32969	2.3128	1.49778	0.415009	1.38198	1.97268	3.13058	3.28229	2.2309	3.4037	3.1192	1.86258	3.16425	0.604018	2.41307	2.44164	2.45702	2.39777
ONION	3.00783	2.48088	3.54793	0.490559	2.94202	3.51129	4.50019	2.92538	3.11807	3.91621	3.66721	3.62661	3.79676	3.62114	2.25648	1.76363	3.96036	3.68957	3.29028	3.67008	3.53901	2.62162	3.46656	3.2514	2.83255	3.34301	1.1797	1.70923	3.24581	4.06896	4.24669	3.37942	3.6782	2.10388	3.36075	2.36941	2.11354	2.26854	1.78019	3.31334	2.40065	0.458473	2.29217	2.8016	3.90575	2.01071	2.85581	2.60554	2.70877
OZONIC	1.39875	2.12283	2.11282	2.59703	2.04092	1.03241	2.84703	1.35361	2.76728	2.79328	2.53869	2.20908	3.12478	3.05481	1.13434	1.28744	2.85562	1.50045	2.5537	2.50787	2.55574	1.89838	2.86505	1.42429	0.941058	1.25943	1.84539	2.75224	0.716748	2.84801	2.43515	1.26976	2.17384	2.19322	2.41829	1.85739	2.33604	1.7078	2.28041	2.93658	1.3282	2.65814	1.59452	0.614203	3.30337	1.85849	2.68506	0.532982	0.683895
PEACH	1.64552	1.77952	0.867179	3.8406	3.98449	2.80733	2.98601	3.71077	1.57345	0.773674	3.00625	3.26268	1.2877	3.48335	2.15885	2.82403	1.48026	2.60952	3.01374	1.2638	2.26966	3.98093	2.16789	1.27331	2.6179	1.23091	3.33233	3.63049	2.44268	2.16604	0.459394	2.16533	2.42084	2.25335	1.02387	1.8275	2.71784	3.39039	3.75624	2.89059	3.46768	3.73286	2.27531	2.98978	1.41139	2.89514	3.07829	2.30494	2.32513
PEAR	2.17735	1.32654	1.0931	3.35569	4.40546	3.60725	3.90861	4.16131	0.510245	0.713302	3.62163	3.9497	0.422297	3.90313	2.23854	2.77758	2.00084	3.48459	3.43607	1.77098	2.76127	4.30088	2.37702	1.69569	3.1475	1.97054	3.06617	3.38815	3.16926	2.84651	1.7818	2.95643	3.16385	1.84742	0.955039	1.47187	2.53954	3.62203	3.7344	3.12243	3.7656	3.13688	2.36988	3.45482	0.79659	2.92605	3.23141	2.62216	2.78518
PHENOLIC	2.41064	3.50708	3.74442	3.52573	1.2622	1.03229	2.10611	1.41435	4.24186	4.22306	1.98656	1.26698	4.5317	2.44974	2.61022	2.57721	3.50812	1.18864	2.23618	3.32538	2.70801	1.55154	3.29558	3.16037	1.51297	2.70933	2.9834	3.08459	1.46354	2.94382	3.47743	1.65052	2.00372	3.33836	3.71394	3.36292	2.9943	1.78428	2.43898	2.92061	1.66183	3.75249	2.51682	1.65451	4.56072	2.40376	2.66423	2.34844	1.90514
PINE	1.75563	2.71669	3.22304	2.6686	0.790693	0.965271	1.89737	1.24739	3.5069	3.65057	1.38554	0.776451	3.87125	1.7728	1.88633	1.82174	2.89498	0.957622	1.4628	2.69137	2.01339	1.05552	2.53691	2.68519	0.854484	2.24841	2.19676	2.11784	1.13746	2.38856	3.06664	1.17607	1.4544	2.45803	3.04597	2.60242	2.04384	0.892117	1.54267	2.1164	1.07891	2.89363	1.65046	1.31245	3.88013	1.4465	1.77161	1.83587	1.30068
PINEAPPLE	2.09917	1.23945	1.45907	3.27193	4.29428	3.61686	3.63952	4.19868	0.527822	0.954936	3.31576	3.73612	0.482239	3.51925	2.27517	2.80154	1.63841	3.4007	3.09691	1.47803	2.39886	4.22948	1.92167	1.97821	3.10906	2.10054	3.06805	3.09235	3.19804	2.48494	1.80379	2.88354	2.91546	1.63589	0.850482	1.50117	2.23059	3.49373	3.54973	2.68755	3.75017	3.07799	2.21779	3.53618	0.460214	2.72972	2.8512	2.76355	2.80681
POPCORN	1.3596	1.81809	2.75594	2.13267	1.87746	2.00572	1.97913	2.3457	2.57015	2.93779	1.13132	1.39471	2.97111	1.17964	1.57462	1.67246	2.00884	1.70398	0.735259	1.84901	1.1152	1.97179	1.36617	2.47354	1.39992	2.10117	1.93266	1.11885	1.82625	1.66827	2.63387	1.47017	1.22373	1.39548	2.21465	1.86832	0.743016	1.20822	1.29202	0.919239	1.82467	2.27434	0.899291	2.09397	2.88911	0.678074	0.478402	2.01868	1.54792
POWDERY	1.4614	2.3572	2.91121	2.35924	0.935409	0.953784	2.00405	1.21383	3.16086	3.34989	1.416	0.971776	3.55402	1.79962	1.51587	1.46027	2.68722	0.983285	1.4031	2.45143	1.8654	1.05748	2.33078	2.37733	0.55527	1.97183	1.86132	1.87511	0.96653	2.28211	2.84883	1.01497	1.39745	2.09994	2.73529	2.23426	1.73358	0.657742	1.33673	1.98347	0.895473	2.56259	1.29232	1.11193	3.5781	1.11669	1.61603	1.51828	0.979221
PUNGENT	1.75444	1.47312	2.63404	2.18055	2.89625	2.92376	2.69554	3.25206	2.01213	2.58945	1.9706	2.43075	2.42643	1.85788	1.88938	2.0838	1.80431	2.62004	1.55169	1.6949	1.40345	2.90956	1.10048	2.60386	2.26393	2.38733	2.20666	1.27165	2.63696	1.85953	2.64338	2.25109	1.95429	1.02241	1.87813	1.68523	0.628286	2.11827	1.94667	1.10542	2.67824	2.18585	1.28605	2.88081	2.28093	1.31558	1.03728	2.51261	2.22631
ROASTED	2.41236	2.37103	3.5121	1.05693	1.93091	2.75602	3.3415	2.36211	3.16692	3.81439	2.45248	2.42981	3.75693	2.30582	1.9986	1.59179	3.29814	2.76728	2.06701	3.07824	2.55818	1.78287	2.64152	3.15976	2.08744	2.99705	1.33049	0.52983	2.59278	3.11529	3.80757	2.57134	2.63097	1.83403	3.11889	2.3287	1.33831	1.27692	0.598537	2.20298	1.76719	1.33826	1.65715	2.3568	3.75558	1.08877	1.66519	2.39668	2.17173
ROSE	2.08016	2.79838	3.59086	2.88694	1.73349	2.14999	1.56135	2.52654	3.51255	3.75316	0.71894	0.923491	3.83083	0.490209	2.43624	2.4659	2.5451	1.73349	0.561072	2.49392	1.44679	2.02734	1.90837	3.2674	1.81972	2.7976	2.71327	1.73438	2.18075	1.84933	3.22105	1.80304	1.26496	2.40513	3.06093	2.84226	1.72555	1.53341	1.69379	1.14169	2.15074	3.10169	1.83236	2.51	3.70371	1.52831	0.874351	2.71888	2.15263
SANDALWOOD	1.74544	2.74551	3.0671	2.77902	0.995956	0.535827	2.15726	0.91051	3.51016	3.58433	1.79944	1.19773	3.86282	2.27215	1.79785	1.75122	3.03517	0.900425	1.9106	2.78971	2.30109	1.11695	2.80724	2.46359	0.723428	2.06296	2.18996	2.4706	0.800658	2.63067	2.99112	1.12037	1.70504	2.5801	3.05035	2.57761	2.31493	1.13059	1.83817	2.52367	0.959235	2.97736	1.7687	0.909082	3.92278	1.69337	2.20863	1.55983	1.11174
SAVORY	2.21485	1.78692	2.98193	0.642051	2.48151	2.91596	3.60245	2.63292	2.51626	3.26691	2.76595	2.83654	3.15608	2.71391	1.65302	1.32791	3.05333	2.95062	2.36728	2.79177	2.57878	2.27138	2.50478	2.71844	2.18453	2.68747	1.00022	0.87337	2.63431	3.11209	3.47629	2.61663	2.77903	1.28941	2.62272	1.74665	1.14161	1.67357	1.21637	2.33999	2.0252	0.709965	1.4532	2.40798	3.19852	1.15637	1.906	2.15712	2.09593
SHARP	1.11277	1.9309	2.61647	2.20464	1.3896	1.29192	1.86928	1.69389	2.72634	2.96465	1.16557	1.04712	3.11781	1.51159	1.28864	1.36884	2.22008	1.10995	1.02782	1.992	1.39401	1.48055	1.80294	2.17802	0.697947	1.76458	1.77615	1.55069	1.14288	1.86585	2.52868	0.925615	1.10344	1.63883	2.3034	1.8665	1.23115	0.800071	1.27821	1.49686	1.25351	2.3682	0.850113	1.42456	3.10901	0.736131	1.14784	1.51603	0.962251
SMOKY	2.2878	3.32356	3.51986	3.28352	1.21009	0.809097	2.41426	1.0002	4.06393	4.06779	2.21934	1.53217	4.38682	2.6988	2.34833	2.27552	3.53817	1.23849	2.40567	3.30729	2.81663	1.36209	3.35905	2.89134	1.3097	2.50211	2.68566	3.03096	1.21944	3.08743	3.40116	1.59225	2.15113	3.18618	3.5834	3.13997	2.92756	1.65297	2.33321	3.05683	1.3525	3.49521	2.3783	1.24134	4.4581	2.29682	2.76131	2.00043	1.64387
SOUR	0.76586	1.15158	1.27643	3.02681	3.10189	2.21893	2.2334	3.05054	1.43833	1.31133	2.01484	2.3461	1.52923	2.42487	1.47551	2.1033	0.84688	1.91143	1.94069	0.462715	1.24021	3.13179	1.17938	1.31789	1.84038	0.979778	2.59139	2.57835	1.85428	1.33531	0.933553	1.42096	1.49712	1.39467	0.738672	1.26499	1.6656	2.45078	2.75843	1.80813	2.69223	2.98053	1.29839	2.4132	1.50153	1.87854	1.95864	1.83429	1.63675
SPICY	1.62485	2.80023	2.97793	3.62642	2.12484	1.32376	0.749683	2.39464	3.3762	3.21701	0.98693	0.87509	3.5055	1.65139	2.31706	2.6209	2.16805	0.671759	1.38155	2.09176	1.45732	2.40746	2.07599	2.61586	1.49654	2.0403	3.1323	2.86075	1.43427	1.50865	2.32687	0.96598	0.722966	2.70892	2.71843	2.78203	2.40043	2.05926	2.62689	1.89144	2.28917	3.77064	2.00122	2.1503	3.43953	2.13375	1.92787	2.32281	1.77398
SULFUROUS	2.80776	2.27831	3.44177	0.495177	2.84465	3.41916	4.2077	2.95519	2.93047	3.74144	3.35583	3.3862	3.59599	3.26163	2.15489	1.73309	3.64875	3.51616	2.95307	3.3853	3.20006	2.57942	3.10213	3.18423	2.70848	3.22172	1.22557	1.31874	3.15114	3.73351	4.04413	3.1994	3.39573	1.8338	3.14196	2.21915	1.75631	2.119	1.57643	2.92361	2.38116	0.5169	2.05874	2.80763	3.66178	1.74753	2.47874	2.59214	2.61147
SWEET	0.851966	1.8214	2.38767	2.59752	1.86574	1.40757	1.49159	2.12905	2.51882	2.63762	0.906639	1.05946	2.81009	1.38131	1.41311	1.71185	1.72356	0.999098	0.849137	1.53058	0.909432	2.00324	1.38429	2.04447	0.963892	1.55548	2.17382	1.85143	1.2248	1.33459	2.09311	0.719035	0.626211	1.62175	1.99021	1.8205	1.28857	1.35141	1.77438	1.22305	1.75333	2.7126	0.917648	1.75349	2.7612	1.08076	1.09108	1.68157	1.13066
TERPENIC	1.99342	2.78841	3.46603	2.4087	0.547178	1.41997	2.16814	1.33931	3.61443	3.87188	1.49935	0.992274	4.03446	1.69968	1.99701	1.80342	3.0902	1.41886	1.45522	2.8931	2.14236	0.829502	2.61325	2.94723	1.13744	2.55243	2.05225	1.79742	1.53186	2.58199	3.3837	1.55776	1.7057	2.44046	3.22209	2.68715	1.93072	0.648301	1.16497	2.08263	1.03943	2.67081	1.69247	1.53076	4.03109	1.31074	1.64395	2.03959	1.54245
TOBACCO	2.37332	3.40612	3.73117	4.14365	2.58173	2.22916	0.378363	3.13384	3.94208	3.81793	0.96676	1.18175	4.02866	1.33827	3.08947	3.35075	2.44964	1.60247	1.41203	2.51613	1.62263	2.94628	2.21543	3.46646	2.31666	2.89166	3.78436	3.11541	2.367	1.56122	2.93353	1.8645	1.15683	3.23027	3.28984	3.45953	2.76861	2.59468	3.01748	1.83039	2.98205	4.31264	2.61411	3.0133	3.87269	2.62595	1.99778	3.20835	2.63055
TROPICAL-FRUIT	1.66361	0.997144	2.1771	2.20432	3.21455	3.03053	2.99468	3.39137	1.42339	2.09365	2.36376	2.78955	1.87937	2.37616	1.72521	2.02447	1.6705	2.78339	1.99858	1.49799	1.63966	3.1727	1.2214	2.25159	2.36779	2.14727	2.17153	1.66121	2.67546	2.01797	2.35964	2.33217	2.19704	0.692349	1.4214	1.26982	0.876663	2.38407	2.26646	1.57613	2.83238	2.11741	1.29635	2.90979	1.77304	1.54254	1.56666	2.37269	2.2132
UNPLEASANT	1.86456	1.46117	2.68334	1.99729	2.92398	3.0163	2.90873	3.25921	2.01298	2.66372	2.1574	2.57355	2.47749	2.03092	1.88334	2.02243	2.00485	2.75776	1.72688	1.87203	1.63199	2.90479	1.33454	2.64591	2.32913	2.47302	2.08395	1.1619	2.7199	2.09648	2.79262	2.38132	2.14922	0.968416	1.96115	1.6603	0.616883	2.12174	1.88485	1.32422	2.66885	1.98957	1.32337	2.89831	2.35579	1.30945	1.18533	2.51936	2.27326
VANILLA	2.52231	3.19896	3.68676	2.424	0.820058	1.54494	3.1764	0.411345	4.02109	4.2795	2.65082	2.05503	4.4988	2.93347	2.16712	1.76192	3.91407	2.0068	2.62784	3.63237	3.15503	0.524647	3.57408	3.04126	1.4689	2.80489	1.9244	2.49709	1.68043	3.57747	3.89326	2.12138	2.68081	2.95031	3.72936	2.9804	2.68172	1.18582	1.64776	3.20375	0.660788	2.68005	2.25787	1.11235	4.60199	1.97321	2.74546	1.903	1.70795
VEGETABLE	1.78651	1.6147	2.53135	2.84726	3.30396	3.08288	2.48144	3.64413	1.92657	2.31305	1.94868	2.54439	2.14738	1.89607	2.19787	2.55282	1.25971	2.66886	1.62545	1.27939	1.12919	3.37421	0.578234	2.62983	2.51972	2.36588	2.78397	1.94217	2.79794	1.41234	2.28636	2.29649	1.84248	1.3841	1.6591	1.88885	1.20268	2.58479	2.54438	1.01146	3.12206	2.82896	1.6184	3.20732	1.90772	1.82139	1.28924	2.78539	2.47419
VIOLET	0.808892	1.63198	1.36894	2.89676	2.58294	1.3743	2.49474	2.1634	2.12142	1.96311	2.30978	2.23177	2.3444	2.86526	1.0721	1.62218	2.04923	1.44981	2.33701	1.70054	2.02708	2.53595	2.2532	0.79079	1.20746	0.370171	2.22441	2.82087	0.960169	2.20724	1.50974	1.01269	1.78887	1.86247	1.6326	1.45174	2.12923	2.09682	2.61164	2.55746	1.99805	2.89292	1.39761	1.43869	2.49824	1.90763	2.47516	0.896257	0.881503
WARM	1.44196	2.08396	2.83737	1.87749	1.08561	1.38611	2.29255	1.38839	2.92507	3.25258	1.56008	1.30625	3.38765	1.80138	1.3034	1.13876	2.65076	1.41092	1.38562	2.39861	1.84783	1.07466	2.20195	2.34384	0.757955	2.01315	1.45152	1.39755	1.26732	2.33986	2.91157	1.28113	1.57723	1.74242	2.59554	1.97111	1.33593	0.329892	0.891321	1.84739	0.860149	2.08517	1.00401	1.24758	3.41194	0.656111	1.39571	1.47653	1.01608
WAXY	1.40239	1.13159	0.436759	3.23107	3.73743	2.75205	3.13431	3.46354	0.937316	0.539959	2.94325	3.19516	0.920426	3.348	1.685	2.32789	1.51382	2.61997	2.84848	1.19377	2.17767	3.67685	1.98915	0.949511	2.39592	1.07689	2.7729	3.13861	2.3309	2.23702	0.97488	2.1077	2.41357	1.66125	0.514701	1.18314	2.24199	3.0436	3.316	2.68678	3.13989	3.09291	1.84415	2.73755	1.14105	2.46526	2.78925	1.95726	2.04894
WINE	1.92755	1.53205	1.71789	3.56819	4.1485	3.42325	3.0315	4.18205	1.19239	1.14456	2.82625	3.34074	0.948962	3.03503	2.41222	2.98586	0.921998	3.07025	2.66597	0.927549	1.85378	4.1698	1.36053	2.15924	2.98599	2.06245	3.33223	3.08081	3.05749	1.8072	1.45075	2.60515	2.42729	1.80682	0.886903	1.81604	2.17165	3.41796	3.53956	2.21306	3.75242	3.44406	2.17832	3.55286	0.609602	2.68015	2.51597	2.88862	2.77222
WOODY	1.71495	2.67006	2.68632	2.96984	1.69782	0.524261	2.57596	1.0526	3.34564	3.31039	2.36243	1.8702	3.66161	2.91195	1.67744	1.74025	3.10235	1.17096	2.47748	2.80572	2.62826	1.66059	3.06594	2.02385	0.925379	1.71682	2.25768	2.93922	0.59467	2.89152	2.75222	1.21784	2.07466	2.66248	2.90535	2.44337	2.62735	1.67057	2.34904	2.99454	1.2607	3.09934	1.93126	0.643163	3.79358	2.06322	2.73737	1.18784	1.00341
[truncated: 50 more columns]

## Sheet: MDS Coordinates
	MDS1	MDS2
ACIDIC	0.0298435	-0.412387
ALCOHOLIC	1.08147	-0.861099
ALDEHYDIC	1.14705	-1.65394
ALLIACEOUS	1.91654	1.16934
ALMOND	-0.644364	1.90456
AMBER	-0.776061	1.14719
ANIMAL	-2.05218	-0.359341
ANISIC	-0.173577	2.06468
APPLE	1.46109	-1.63622
APRICOT	0.921175	-2.22513
AROMATIC	-1.41626	-0.0818043
BALSAMIC	-1.40584	0.619089
BANANA	1.18116	-2.29713
BERRY	-1.75528	-0.120528
BLAND	0.722117	0.136068
BURNT	0.904725	0.748165
BUTTERY	-0.468677	-1.75712
CAMPHORACEOUS	-1.02912	0.556028
CARAMEL	-1.15028	-0.132988
CHEESY	-0.123471	-1.49442
CHEMICAL	-0.850272	-0.833001
CHERRY	-0.125615	2.00608
CITRUS	-0.600858	-1.28362
CLEAN	0.997596	-1.09823
COCOA	-0.21844	0.732388
COCONUT	0.368326	-0.856722
COFFEE	1.37979	1.07254
COOKED	1.31553	0.834303
COOLING	-0.390372	0.779632
CREAMY	-1.16552	-1.2321
DAIRY	-0.137638	-2.05762
DRY	-0.578529	0.181824
EARTHY	-1.10035	-0.307175
ETHEREAL	1.04441	-0.431384
FATTY	0.681641	-1.59573
FERMENTED	1.11773	-0.68244
FISHY	0.69965	-0.117064
FLORAL	0.0192376	1.19107
FOOD	0.768417	1.43129
FRESH	-1.05773	-0.785826
FRUITY	0.116681	1.61988
GARLIC	2.14272	0.883217
GASSY	0.345899	-0.00266203
GERANIUM	0.0956079	1.47034
GRAPE	0.918933	-2.43012
GRAPEFRUIT	0.396812	0.452447
GRASSY	-0.778888	-0.316358
GREEN	0.692438	0.580565
HAY	0.121124	0.531383
HERBAL	-1.12181	0.278785
HONEY	-1.24204	0.769727
JASMIN	-1.50561	0.688681
LEATHERY	-0.510726	1.76773
LEMON	-1.78107	-0.567983
LILY	0.220422	1.51472
MEATY	1.83066	0.908561
MEDICINAL	-1.79797	1.22072
MELON	1.49266	-1.81647
METALLIC	0.199709	-0.72024
MILD	0.19867	0.337093
MILKY	0.118737	-1.78358
MINTY	-0.29505	1.50033
MUSHROOM	0.811154	0.0163836
MUSK	-1.84852	-0.835752
MUSTY	-1.87694	-0.578949
NUTTY	-1.54014	-0.998401
ODORLESS	0.149575	1.01091
OILY	0.605303	-1.87942
ONION	2.39324	1.26257
OZONIC	0.385487	1.10476
PEACH	0.198911	-2.2215
PEAR	1.54519	-2.09722
PHENOLIC	-1.48868	1.69894
PINE	-0.863732	1.10962
PINEAPPLE	1.26597	-2.10077
POPCORN	-0.303246	0.00624279
POWDERY	-0.491027	0.941395
PUNGENT	1.12754	-0.421825
ROASTED	1.31126	1.37141
ROSE	-1.53852	0.356906
SANDALWOOD	-0.689257	1.35696
SAVORY	1.7136	0.668761
SHARP	-0.335465	0.43453
SMOKY	-1.11607	1.84942
SOUR	0.0914752	-1.20145
SPICY	-1.61105	0.119512
SULFUROUS	2.24561	1.02434
SWEET	-0.534871	-0.0310332
TERPENIC	-0.788011	1.31167
TOBACCO	-2.29436	-0.161522
TROPICAL-FRUIT	1.29328	-0.751182
UNPLEASANT	1.38614	-0.312137
VANILLA	-0.141325	2.2351
VEGETABLE	-0.41316	-1.45268
VIOLET	0.237877	-0.443024
WARM	-0.0610092	0.860161
WAXY	0.831805	-1.70431
WINE	0.406213	-2.2465
WOODY	-0.459212	1.55006
